# Supplementary material for: Evidence for natural antisense transcript-mediated inhibition of microRNA function
Source: Genome Biol. 2010 May 27;11(5):R56. doi: 10.1186/gb-2010-11-5-r56 (PMC2898074; doi:10.1186/gb-2010-11-5-r56)
Supplement: Additional file 1 — an Excel spreadsheet listing conserved sense-antisense pairs, their accession numbers and potential miRNA-binding sites in overlapping and non-overlapping regions. [file gb-2010-11-5-r56-S1.XLS]

## Sheet: miRNA binding sites
Sense or Antisense assignement	Accession number	Region	Start	End	Nucleotides	# of predicted miRNA binding sites	#miRNA per 100 nucleotides
sense	BC020509	after-pairing-region	1416	1440	25	0	0			Nucleotide total	miRNA(total)	miRNA (# per 100nucleotide)
sense	BC063847	after-pairing-region	4968	4992	25	0	0		Pairing region	358663	18704	5.21492
sense	BX538250	after-pairing-region	6254	6278	25	0	0		Non-pairing region	1570606	111192	7.07956
sense	BX647913	after-pairing-region	2649	2673	25	0	0
antisense	BC008848	after-pairing-region	994	1019	26	0	0
sense	BC000323	after-pairing-region	1996	2022	27	0	0
sense	BC007992	after-pairing-region	2711	2737	27	0	0
antisense	AJ309567	after-pairing-region	3612	3639	28	0	0
antisense	BC039077	after-pairing-region	2092	2119	28	0	0		After-pairing-region	664914	38253	5.75307
sense	BC015584	after-pairing-region	2479	2506	28	0	0		Pre-pairing-region	905692	72939	8.0534
sense	BC023503	after-pairing-region	3800	3827	28	0	0
antisense	AK000419	after-pairing-region	942	970	29	0	0
antisense	BC022420	after-pairing-region	1453	1481	29	0	0
sense	BC031868	after-pairing-region	1607	1635	29	0	0
antisense	BC020213	after-pairing-region	1079	1108	30	0	0
sense	BC016351	after-pairing-region	1176	1205	30	0	0
antisense	AA111835	after-pairing-region	360	390	31	0	0
antisense	AK131470	after-pairing-region	3820	3850	31	0	0
antisense	BC071800	after-pairing-region	674	704	31	0	0
antisense	BC013943	after-pairing-region	1205	1236	32	0	0
antisense	BM471872	after-pairing-region	1013	1044	32	0	0
sense	AB023235	after-pairing-region	4804	4835	32	0	0
antisense	BC003007	after-pairing-region	1991	2023	33	0	0
sense	AB113647	after-pairing-region	4480	4512	33	0	0
sense	AK172808	after-pairing-region	3043	3075	33	0	0
sense	BC036443	after-pairing-region	3259	3291	33	0	0
sense	BC052560	after-pairing-region	1295	1327	33	0	0
sense	BU679327	after-pairing-region	614	646	33	0	0
antisense	BC018119	after-pairing-region	3183	3216	34	0	0
sense	BC001777	after-pairing-region	1407	1440	34	0	0
sense	BC037299	after-pairing-region	2427	2460	34	0	0
antisense	M54968	after-pairing-region	5741	5775	35	0	0
sense	AK057347	after-pairing-region	2280	2314	35	0	0
sense	AK057347	after-pairing-region	2280	2314	35	0	0
antisense	BC068590	after-pairing-region	2504	2539	36	0	0
sense	BC008022	after-pairing-region	1107	1144	38	0	0
antisense	BC002983	after-pairing-region	1189	1227	39	0	0
antisense	BC003541	after-pairing-region	2689	2727	39	0	0
antisense	BC029780	after-pairing-region	1246	1284	39	0	0
antisense	BC062340	after-pairing-region	1255	1293	39	0	0
sense	BC067083	after-pairing-region	1837	1876	40	0	0
sense	BM718772	after-pairing-region	737	777	41	0	0
antisense	Y14436	after-pairing-region	1756	1798	43	0	0
sense	AF442495	after-pairing-region	3122	3164	43	0	0
sense	BC064332	after-pairing-region	2324	2366	43	0	0
sense	BX099352	after-pairing-region	409	451	43	0	0
antisense	BC041032	after-pairing-region	2147	2194	48	0	0
antisense	BC048344	after-pairing-region	2695	2742	48	0	0
sense	CR605474	after-pairing-region	809	860	52	0	0
antisense	BX648185	after-pairing-region	3630	3683	54	0	0
sense	BC018928	after-pairing-region	4433	4488	56	0	0
sense	BC018928	after-pairing-region	4433	4488	56	0	0
antisense	BC028131	after-pairing-region	3676	3734	59	0	0
antisense	CR624811	after-pairing-region	1051	1112	62	0	0
antisense	BC036453	after-pairing-region	3325	3387	63	0	0
antisense	AF461266	after-pairing-region	2014	2080	67	0	0
antisense	AK027016	after-pairing-region	2268	2336	69	0	0
sense	BC018705	after-pairing-region	1530	1598	69	0	0
antisense	BC033238	after-pairing-region	1634	1704	71	0	0
sense	AF001891	after-pairing-region	1315	1389	75	0	0
antisense	BC034928	after-pairing-region	1359	1439	81	0	0
sense	BC001874	after-pairing-region	2197	2279	83	0	0
antisense	U09477	after-pairing-region	3164	3260	97	0	0
sense	AA331511	after-pairing-region	118	216	99	0	0
sense	BC036434	after-pairing-region	2388	2487	100	0	0
antisense	BC030206	after-pairing-region	3839	3939	101	0	0
sense	BC004556	after-pairing-region	2842	2943	102	0	0
sense	AY036623	after-pairing-region	1284	1388	105	0	0
sense	CB134700	after-pairing-region	525	630	106	0	0
sense	BC071594	after-pairing-region	4162	4268	107	0	0
sense	BI751989	after-pairing-region	529	644	116	0	0
sense	AF259501	after-pairing-region	2609	2747	139	0	0
antisense	BC030087	after-pairing-region	926	1070	145	0	0
sense	BX648657	after-pairing-region	4709	4863	155	0	0
antisense	BC054517	after-pairing-region	1589	1757	169	0	0
sense	BX444320	after-pairing-region	639	840	202	0	0
sense	AA043058	after-pairing-region	268	494	227	0	0
sense	AL832470	after-pairing-region	2625	2864	240	0	0
sense	BC065258	after-pairing-region	3697	3961	265	0	0
antisense	AK025760	after-pairing-region	1730	2099	370	0	0
sense	AL834521	after-pairing-region	3107	3482	376	1	0.265957
sense	BC044931	after-pairing-region	2120	2393	274	1	0.364964
sense	AA825341	after-pairing-region	177	402	226	1	0.442478
sense	BC047663	after-pairing-region	1530	1678	149	1	0.671141
antisense	AF131741	after-pairing-region	1355	1484	130	1	0.769231
antisense	AK022955	after-pairing-region	2339	2440	102	1	0.980392
sense	CR748637	after-pairing-region	318	361	44	1	2.27273
sense	D16350	after-pairing-region	1846	1875	30	1	3.33333
antisense	BX537526	after-pairing-region	1893	2270	378	2	0.529101
antisense	BX537526	after-pairing-region	1893	2270	378	2	0.529101
antisense	BG215466	after-pairing-region	233	427	195	2	1.02564
sense	CN369245	after-pairing-region	385	569	185	2	1.08108
sense	BC039240	after-pairing-region	3341	3517	177	2	1.12994
antisense	AK126671	after-pairing-region	3519	3599	81	2	2.46914
antisense	AK126671	after-pairing-region	3519	3599	81	2	2.46914
sense	BC034980	after-pairing-region	1981	2055	75	2	2.66667
antisense	BC047660	after-pairing-region	1841	2570	730	3	0.410959
antisense	AF044321	after-pairing-region	2338	2676	339	3	0.884956
antisense	BF508344	after-pairing-region	189	489	301	3	0.996678
antisense	AV708830	after-pairing-region	122	411	290	3	1.03448
antisense	X99226	after-pairing-region	5282	5503	222	3	1.35135
antisense	X99226	after-pairing-region	5282	5503	222	3	1.35135
antisense	AK122926	after-pairing-region	4146	4325	180	3	1.66667
sense	AK122956	after-pairing-region	3466	3574	109	3	2.75229
antisense	AF254069	after-pairing-region	193	642	450	4	0.888889
antisense	AF143875	after-pairing-region	833	1126	294	4	1.36054
antisense	BC030149	after-pairing-region	1059	1339	281	4	1.42349
antisense	D50371	after-pairing-region	155	336	182	4	2.1978
sense	BG207204	after-pairing-region	372	539	168	4	2.38095
antisense	AY515311	after-pairing-region	4437	4572	136	4	2.94118
sense	BE798820	after-pairing-region	839	932	94	4	4.25532
sense	BX640701	after-pairing-region	2379	3300	922	5	0.542299
sense	AK095477	after-pairing-region	2131	2873	743	5	0.672948
sense	AK125392	after-pairing-region	2205	2688	484	5	1.03306
sense	BU568414	after-pairing-region	311	782	472	5	1.05932
sense	BG431163	after-pairing-region	597	815	219	5	2.28311
sense	BG424218	after-pairing-region	538	697	160	5	3.125
sense	BM469222	after-pairing-region	809	953	145	5	3.44828
antisense	AA442575	after-pairing-region	132	260	129	5	3.87597
sense	BQ425758	after-pairing-region	849	964	116	5	4.31034
sense	BQ425758	after-pairing-region	849	964	116	5	4.31034
sense	AF213666	after-pairing-region	2262	2328	67	5	7.46269
antisense	AB037762	after-pairing-region	3668	4544	877	6	0.684151
antisense	AK128337	after-pairing-region	2464	3147	684	6	0.877193
sense	BI255921	after-pairing-region	225	801	577	6	1.03986
sense	J04513	after-pairing-region	6215	6757	543	6	1.10497
antisense	BI118180	after-pairing-region	266	775	510	6	1.17647
sense	BC050415	after-pairing-region	1922	2369	448	6	1.33929
sense	BC050395	after-pairing-region	2871	3177	307	6	1.9544
sense	D25216	after-pairing-region	5188	5323	136	6	4.41176
antisense	M83651	after-pairing-region	2413	2512	100	6	6
antisense	BX648990	after-pairing-region	1215	2409	1195	7	0.585774
antisense	BM825411	after-pairing-region	319	595	277	7	2.52708
antisense	BG031574	after-pairing-region	385	606	222	7	3.15315
antisense	BM723110	after-pairing-region	398	452	55	7	12.7273
sense	AK096649	after-pairing-region	1677	2614	938	8	0.852878
antisense	AB075843	after-pairing-region	5324	6031	708	8	1.12994
sense	AK126410	after-pairing-region	2089	2548	460	8	1.73913
antisense	AK130005	after-pairing-region	1521	1856	336	8	2.38095
antisense	AK124141	after-pairing-region	3996	4129	134	8	5.97015
antisense	AK025649	after-pairing-region	2041	2537	497	9	1.81087
antisense	BC001178	after-pairing-region	686	1129	444	9	2.02703
antisense	AY359238	after-pairing-region	1143	1568	426	9	2.11268
sense	BC029050	after-pairing-region	1743	2002	260	9	3.46154
sense	BC029050	after-pairing-region	1743	2002	260	9	3.46154
antisense	CR604112	after-pairing-region	1510	1706	197	9	4.56853
antisense	CR604112	after-pairing-region	1510	1706	197	9	4.56853
antisense	AK123139	after-pairing-region	2400	2594	195	9	4.61538
sense	AK096494	after-pairing-region	2670	2818	149	9	6.04027
sense	X97795	after-pairing-region	2534	2607	74	9	12.1622
sense	BC069437	after-pairing-region	549	1083	535	10	1.86916
sense	BC075701	after-pairing-region	4718	5158	441	10	2.26757
antisense	AB011142	after-pairing-region	10914	11269	356	10	2.80899
antisense	AY555274	after-pairing-region	6770	7111	342	10	2.92398
sense	AK122643	after-pairing-region	2507	2773	267	10	3.74532
antisense	BC045573	after-pairing-region	832	1041	210	10	4.7619
antisense	BM710728	after-pairing-region	347	552	206	10	4.85437
antisense	BE302996	after-pairing-region	398	443	46	10	21.7391
antisense	BX641000	after-pairing-region	3055	4414	1360	11	0.808824
sense	AB018280	after-pairing-region	3649	4174	526	11	2.09125
antisense	BQ221178	after-pairing-region	517	858	342	11	3.21637
antisense	AL597577	after-pairing-region	142	433	292	11	3.76712
antisense	BI758608	after-pairing-region	618	779	162	11	6.79012
antisense	AL834347	after-pairing-region	3059	3148	90	11	12.2222
sense	AF348468	after-pairing-region	757	1617	861	12	1.39373
sense	AF348468	after-pairing-region	757	1617	861	12	1.39373
antisense	D89094	after-pairing-region	3740	4415	676	12	1.77515
antisense	AY005799	after-pairing-region	1463	1695	233	12	5.15021
sense	AF081466	after-pairing-region	2878	2961	84	12	14.2857
antisense	AK025922	after-pairing-region	1540	1619	80	12	15
sense	AK026302	after-pairing-region	257	1544	1288	13	1.00932
antisense	BC043441	after-pairing-region	1975	3092	1118	13	1.16279
antisense	AK056377	after-pairing-region	2256	2408	153	13	8.49673
antisense	AB037715	after-pairing-region	5613	6816	1204	14	1.16279
sense	AK094428	after-pairing-region	1893	2747	855	14	1.63743
antisense	AK124468	after-pairing-region	1389	2110	722	14	1.93906
sense	BQ082534	after-pairing-region	270	501	232	14	6.03448
sense	AW161256	after-pairing-region	233	507	275	15	5.45455
antisense	CN371247	after-pairing-region	596	829	234	15	6.41026
sense	CR601814	after-pairing-region	1570	1685	116	15	12.931
antisense	BX648806	after-pairing-region	1973	2498	526	16	3.04183
sense	AL832745	after-pairing-region	2082	2850	769	17	2.21066
sense	D32257	after-pairing-region	684	1381	698	17	2.43553
sense	BC018708	after-pairing-region	1857	2150	294	17	5.78231
sense	BC075811	after-pairing-region	1743	3217	1475	18	1.22034
antisense	BP353830	after-pairing-region	58	540	483	18	3.72671
sense	BI462408	after-pairing-region	392	808	417	18	4.31655
antisense	AK000130	after-pairing-region	1504	1789	286	18	6.29371
sense	BC021162	after-pairing-region	1025	1281	257	18	7.00389
sense	BU566442	after-pairing-region	123	277	155	18	11.6129
antisense	AY043282	after-pairing-region	161	903	743	19	2.5572
antisense	AV704781	after-pairing-region	155	660	506	19	3.75494
antisense	BX649017	after-pairing-region	8601	8866	266	19	7.14286
antisense	D38048	after-pairing-region	738	980	243	19	7.81893
antisense	BC033887	after-pairing-region	2147	3359	1213	20	1.6488
antisense	AF054174	after-pairing-region	1125	1920	796	20	2.51256
sense	AL133022	after-pairing-region	5305	5900	596	20	3.3557
antisense	BG773262	after-pairing-region	184	501	318	20	6.28931
antisense	BC057837	after-pairing-region	1047	1312	266	20	7.5188
antisense	AK131251	after-pairing-region	3835	4742	908	21	2.31278
antisense	BC020676	after-pairing-region	384	1184	801	21	2.62172
antisense	CB996838	after-pairing-region	158	526	369	21	5.69106
sense	BC041475	after-pairing-region	312	1459	1148	22	1.91638
sense	AL832419	after-pairing-region	2597	3740	1144	22	1.92308
antisense	AK057175	after-pairing-region	504	1469	966	22	2.27743
sense	BE253544	after-pairing-region	145	623	479	22	4.5929
antisense	CD520440	after-pairing-region	580	1027	448	22	4.91071
antisense	AA394287	after-pairing-region	144	580	437	22	5.03432
sense	AK024529	after-pairing-region	1547	1965	419	22	5.2506
sense	BG829700	after-pairing-region	483	720	238	22	9.2437
sense	CR610292	after-pairing-region	365	981	617	23	3.72771
sense	BC062300	after-pairing-region	2028	2446	419	23	5.48926
sense	CB121890	after-pairing-region	79	424	346	23	6.6474
antisense	BG470121	after-pairing-region	349	675	327	23	7.03364
sense	BC063294	after-pairing-region	4025	4338	314	23	7.32484
antisense	AK054821	after-pairing-region	1039	1269	231	23	9.95671
sense	AF410783	after-pairing-region	1474	2192	719	24	3.33797
sense	BI828664	after-pairing-region	296	1011	716	24	3.35196
sense	CR613650	after-pairing-region	724	1196	473	24	5.074
sense	CB960709	after-pairing-region	428	798	371	24	6.469
sense	BC039740	after-pairing-region	2789	3570	782	25	3.19693
sense	CR457345	after-pairing-region	304	705	402	25	6.21891
sense	CR457345	after-pairing-region	304	705	402	25	6.21891
antisense	AW732863	after-pairing-region	242	513	272	25	9.19118
antisense	AW732863	after-pairing-region	242	513	272	25	9.19118
sense	BC051759	after-pairing-region	1128	2352	1225	26	2.12245
antisense	AK002011	after-pairing-region	417	1592	1176	26	2.21088
sense	AL133091	after-pairing-region	2630	3085	456	26	5.70175
sense	BP356683	after-pairing-region	131	582	452	26	5.75221
sense	AL832648	after-pairing-region	3481	5575	2095	27	1.28878
antisense	X82835	after-pairing-region	5018	6371	1354	27	1.99409
sense	BC020624	after-pairing-region	311	1075	765	27	3.52941
antisense	AK124977	after-pairing-region	2113	2638	526	27	5.13308
sense	D49742	after-pairing-region	2489	3008	520	27	5.19231
antisense	U66879	after-pairing-region	721	953	233	27	11.588
antisense	AY102071	after-pairing-region	57	1116	1060	28	2.64151
antisense	BM474343	after-pairing-region	219	979	761	28	3.67937
sense	BQ943201	after-pairing-region	418	941	524	28	5.34351
sense	BM784491	after-pairing-region	155	366	212	28	13.2075
sense	AJ278110	after-pairing-region	396	2365	1970	29	1.47208
sense	AX810704	after-pairing-region	921	2360	1440	29	2.01389
antisense	AK131456	after-pairing-region	3619	4540	922	29	3.14534
antisense	AK131456	after-pairing-region	3619	4540	922	29	3.14534
sense	AB037759	after-pairing-region	4432	4994	563	29	5.15098
sense	AK097402	after-pairing-region	1728	2086	359	29	8.07799
antisense	X90857	after-pairing-region	2881	3202	322	29	9.00621
sense	CB961922	after-pairing-region	572	767	196	29	14.7959
antisense	AK091030	after-pairing-region	2209	2562	354	30	8.47458
sense	CR623107	after-pairing-region	2382	2619	238	30	12.605
antisense	AK057731	after-pairing-region	965	1983	1019	31	3.0422
sense	AK128497	after-pairing-region	3032	3570	539	31	5.75139
sense	BC032497	after-pairing-region	1368	1663	296	31	10.473
sense	AF083217	after-pairing-region	2361	3850	1490	32	2.14765
antisense	AK128065	after-pairing-region	4921	5275	355	32	9.01408
sense	AK122592	after-pairing-region	3876	4168	293	32	10.9215
sense	BF964791	after-pairing-region	511	748	238	32	13.4454
sense	CR602817	after-pairing-region	227	2034	1808	33	1.82522
antisense	AJ278148	after-pairing-region	383	2024	1642	33	2.00974
sense	AK057476	after-pairing-region	559	1709	1151	33	2.86707
sense	U88620	after-pairing-region	1341	2108	768	33	4.29688
sense	AK056405	after-pairing-region	3277	3624	348	33	9.48276
sense	AK056405	after-pairing-region	3277	3624	348	33	9.48276
sense	BC041872	after-pairing-region	1692	2344	653	34	5.20674
antisense	AB050438	after-pairing-region	739	1333	595	34	5.71429
antisense	AK075038	after-pairing-region	719	1290	572	34	5.94406
sense	CR610711	after-pairing-region	114	1627	1514	35	2.31176
sense	BM550311	after-pairing-region	268	1113	846	35	4.13712
antisense	CR590086	after-pairing-region	587	1374	788	35	4.44162
sense	BC006286	after-pairing-region	227	1297	1071	36	3.36134
sense	AK123360	after-pairing-region	1052	2050	999	36	3.6036
sense	AL831838	after-pairing-region	5267	6057	791	36	4.5512
antisense	BC003637	after-pairing-region	308	956	649	36	5.547
antisense	CR598625	after-pairing-region	946	1580	635	36	5.66929
antisense	CR598625	after-pairing-region	946	1580	635	36	5.66929
sense	BQ220962	after-pairing-region	403	985	583	36	6.17496
antisense	BC050569	after-pairing-region	1132	1657	526	36	6.84411
antisense	AK090598	after-pairing-region	1672	2552	881	37	4.19977
sense	BX647402	after-pairing-region	2728	3433	706	37	5.24079
antisense	BM564298	after-pairing-region	587	1278	692	37	5.34682
sense	BM473700	after-pairing-region	556	1165	610	37	6.06557
sense	BM473700	after-pairing-region	556	1165	610	37	6.06557
antisense	BF972193	after-pairing-region	515	1020	506	37	7.31225
antisense	AK125173	after-pairing-region	2612	3232	621	38	6.11916
antisense	BI763942	after-pairing-region	480	940	461	38	8.24295
antisense	AK022993	after-pairing-region	2313	3090	778	39	5.01285
antisense	BC008900	after-pairing-region	2542	3209	668	39	5.83832
antisense	AK124871	after-pairing-region	3319	3751	433	39	9.00693
antisense	BC024007	after-pairing-region	237	2897	2661	40	1.50319
antisense	BC024931	after-pairing-region	347	1017	671	40	5.96125
antisense	BM802003	after-pairing-region	508	1121	614	40	6.51466
sense	AF140501	after-pairing-region	106	2484	2379	41	1.72341
sense	BC042096	after-pairing-region	840	3038	2199	41	1.86448
sense	AK093026	after-pairing-region	777	2198	1422	41	2.88326
sense	BG401569	after-pairing-region	177	721	545	41	7.52294
sense	BM715580	after-pairing-region	157	609	453	41	9.05077
antisense	AF199235	after-pairing-region	1528	1962	435	41	9.42529
antisense	AF099740	after-pairing-region	1556	3128	1573	42	2.67006
antisense	AF060902	after-pairing-region	456	1287	832	42	5.04808
antisense	AK074441	after-pairing-region	1178	3543	2366	43	1.81741
sense	BC034490	after-pairing-region	3193	4909	1717	43	2.50437
antisense	AK097621	after-pairing-region	1052	2118	1067	43	4.02999
antisense	AK098628	after-pairing-region	270	1020	751	43	5.7257
sense	AK097372	after-pairing-region	1739	2317	579	43	7.4266
sense	BX537706	after-pairing-region	2391	2877	487	43	8.82957
antisense	BC051846	after-pairing-region	147	977	831	45	5.41516
antisense	AK092039	after-pairing-region	2322	3119	798	45	5.6391
sense	BM920013	after-pairing-region	319	1026	708	46	6.49718
sense	BC037281	after-pairing-region	344	946	603	46	7.62852
antisense	BC067794	after-pairing-region	362	933	572	46	8.04196
antisense	BC002628	after-pairing-region	1128	1689	562	47	8.36299
antisense	AK026524	after-pairing-region	3703	4174	472	47	9.95763
sense	AK096880	after-pairing-region	435	1748	1314	48	3.65297
antisense	CF126629	after-pairing-region	232	762	531	49	9.22787
antisense	AK002080	after-pairing-region	182	2107	1926	50	2.59605
antisense	AB037790	after-pairing-region	3339	4391	1053	50	4.74834
sense	AK126420	after-pairing-region	1785	3019	1235	51	4.12955
antisense	AK122738	after-pairing-region	841	1998	1158	51	4.40415
antisense	BU177253	after-pairing-region	46	875	830	51	6.14458
sense	AK027859	after-pairing-region	3303	4035	733	51	6.95771
antisense	AF112218	after-pairing-region	339	3109	2771	52	1.87658
sense	BC010081	after-pairing-region	442	1440	999	52	5.20521
sense	BC022453	after-pairing-region	160	1990	1831	53	2.89459
antisense	AK125733	after-pairing-region	311	1753	1443	53	3.6729
antisense	AJ310566	after-pairing-region	302	1622	1321	53	4.01211
antisense	AK055458	after-pairing-region	1667	2716	1050	53	5.04762
sense	BC002572	after-pairing-region	514	1463	950	53	5.57895
sense	CR590915	after-pairing-region	850	1753	904	53	5.86283
antisense	AK001510	after-pairing-region	968	2545	1578	54	3.42205
sense	BG177516	after-pairing-region	310	727	418	54	12.9187
antisense	AL049783	after-pairing-region	166	2825	2660	55	2.06767
sense	AK026965	after-pairing-region	1231	2490	1260	55	4.36508
sense	BC036373	after-pairing-region	808	1455	648	55	8.48765
sense	AK126655	after-pairing-region	3144	3713	570	55	9.64912
antisense	AK057544	after-pairing-region	461	2631	2171	56	2.57946
sense	BI838705	after-pairing-region	329	1095	767	56	7.30117
antisense	CR613414	after-pairing-region	815	1518	704	56	7.95455
sense	BC001906	after-pairing-region	947	1464	518	56	10.8108
sense	BX647755	after-pairing-region	504	5208	4705	57	1.21148
sense	BX104608	after-pairing-region	35	622	588	57	9.69388
sense	U32907	after-pairing-region	142	2002	1861	58	3.1166
sense	BC007970	after-pairing-region	1774	2485	712	58	8.14607
sense	BX396051	after-pairing-region	109	674	566	60	10.6007
sense	AK025395	after-pairing-region	2892	3345	454	60	13.2159
antisense	BX647209	after-pairing-region	316	2067	1752	61	3.48174
antisense	BC019904	after-pairing-region	413	1478	1066	62	5.81614
sense	AK056550	after-pairing-region	1024	2849	1826	63	3.45016
sense	AK026305	after-pairing-region	276	2784	2509	64	2.55082
antisense	CR609953	after-pairing-region	475	1683	1209	64	5.29363
antisense	BC011054	after-pairing-region	726	2564	1839	65	3.53453
sense	CR597960	after-pairing-region	787	2029	1243	65	5.22928
antisense	CR602154	after-pairing-region	1713	2603	891	65	7.29517
antisense	BC044307	after-pairing-region	134	1977	1844	66	3.57918
sense	BG548248	after-pairing-region	64	852	789	66	8.36502
antisense	CD387847	after-pairing-region	224	929	706	66	9.34844
sense	AK125532	after-pairing-region	44	2428	2385	67	2.80922
sense	BC046149	after-pairing-region	1165	2126	962	67	6.96466
sense	AK074525	after-pairing-region	825	1425	601	67	11.1481
sense	BU158437	after-pairing-region	488	1012	525	67	12.7619
sense	BF313701	after-pairing-region	255	708	454	67	14.7577
antisense	AF272897	after-pairing-region	191	2338	2148	68	3.16574
sense	AK129723	after-pairing-region	469	1864	1396	68	4.87106
antisense	BC040208	after-pairing-region	946	2290	1345	68	5.05576
sense	BC030136	after-pairing-region	764	1702	939	68	7.24175
sense	BC071752	after-pairing-region	877	2351	1475	69	4.67797
sense	BC036879	after-pairing-region	472	1943	1472	69	4.6875
sense	AK055939	after-pairing-region	930	1881	952	69	7.2479
antisense	AK097705	after-pairing-region	1756	2537	782	69	8.82353
antisense	AF488803	after-pairing-region	4598	5993	1396	70	5.01433
sense	BG718375	after-pairing-region	226	936	711	70	9.84529
antisense	U69274	after-pairing-region	474	5052	4579	71	1.55056
antisense	AK023259	after-pairing-region	428	2368	1941	71	3.65791
antisense	BC008842	after-pairing-region	380	1802	1423	71	4.98946
sense	BG329805	after-pairing-region	231	1149	919	71	7.72579
antisense	CB989594	after-pairing-region	119	900	782	71	9.07928
sense	AF120323	after-pairing-region	2888	4586	1699	72	4.23779
sense	BX647470	after-pairing-region	322	4260	3939	73	1.85326
sense	BC040562	after-pairing-region	209	2227	2019	73	3.61565
antisense	BC043193	after-pairing-region	1020	4591	3572	74	2.07167
sense	BX537951	after-pairing-region	1970	3409	1440	74	5.13889
sense	CR596588	after-pairing-region	241	1496	1256	74	5.89172
antisense	AF318304	after-pairing-region	267	3716	3450	75	2.17391
antisense	AY217346	after-pairing-region	3705	4333	629	75	11.9237
sense	AB014518	after-pairing-region	5771	7011	1241	76	6.12409
antisense	U43189	after-pairing-region	180	2993	2814	77	2.73632
antisense	BC033507	after-pairing-region	1102	1971	870	77	8.85057
antisense	AK000419	after-pairing-region	412	970	559	77	13.7746
antisense	AK123292	after-pairing-region	150	2810	2661	78	2.93123
sense	U86751	after-pairing-region	2246	3286	1041	79	7.58886
antisense	AK123921	after-pairing-region	619	1903	1285	80	6.22568
antisense	BI517312	after-pairing-region	136	607	472	80	16.9492
sense	AK055459	after-pairing-region	555	2984	2430	82	3.37449
sense	AK126504	after-pairing-region	1607	3865	2259	82	3.62992
sense	BC017557	after-pairing-region	212	1409	1198	82	6.84474
sense	BC004929	after-pairing-region	1291	2189	899	82	9.12125
antisense	BC045799	after-pairing-region	256	1152	897	82	9.14158
antisense	AK074628	after-pairing-region	95	1903	1809	83	4.58817
sense	AK095851	after-pairing-region	1729	3044	1316	83	6.30699
sense	BX161496	after-pairing-region	207	1238	1032	83	8.04264
antisense	BC000048	after-pairing-region	99	1022	924	83	8.98268
antisense	AL832142	after-pairing-region	3222	7243	4022	84	2.08851
antisense	X00910	after-pairing-region	245	1046	802	85	10.5985
sense	BX640609	after-pairing-region	133	3782	3650	87	2.38356
antisense	BC063296	after-pairing-region	3064	5699	2636	88	3.33839
sense	AK023916	after-pairing-region	100	2414	2315	88	3.8013
sense	BC030662	after-pairing-region	270	2873	2604	89	3.41782
antisense	BX648705	after-pairing-region	2184	3234	1051	89	8.46813
antisense	AK097710	after-pairing-region	91	1968	1878	90	4.79233
antisense	AK092163	after-pairing-region	415	2126	1712	90	5.25701
sense	AB030733	after-pairing-region	1204	2056	853	90	10.551
sense	AK124240	after-pairing-region	1355	2905	1551	91	5.86718
antisense	BC033324	after-pairing-region	1091	2520	1430	91	6.36364
sense	CR607995	after-pairing-region	362	1432	1071	92	8.5901
sense	AF284095	after-pairing-region	2050	3653	1604	93	5.798
antisense	BX648637	after-pairing-region	2047	3240	1194	94	7.8727
sense	AB040891	after-pairing-region	505	5843	5339	95	1.77936
sense	AK126088	after-pairing-region	1465	3603	2139	95	4.44133
antisense	L14812	after-pairing-region	213	3960	3748	97	2.58805
antisense	AK096470	after-pairing-region	711	2516	1806	97	5.37099
sense	AJ300461	after-pairing-region	2300	6641	4342	98	2.25702
antisense	AF218008	after-pairing-region	888	1796	909	98	10.7811
sense	AF245356	after-pairing-region	169	2725	2557	99	3.87172
antisense	AK057884	after-pairing-region	561	2690	2130	102	4.78873
sense	AK094291	after-pairing-region	901	2161	1261	102	8.08882
sense	BX537965	after-pairing-region	210	3857	3648	103	2.82346
sense	AY343323	after-pairing-region	516	3544	3029	103	3.40046
antisense	AK129584	after-pairing-region	275	1647	1373	103	7.50182
antisense	L41816	after-pairing-region	314	1480	1167	103	8.82605
sense	CR619219	after-pairing-region	339	1950	1612	104	6.45161
antisense	CR627053	after-pairing-region	425	1739	1315	105	7.98479
sense	CR618846	after-pairing-region	361	1489	1129	105	9.30027
sense	BC014950	after-pairing-region	644	1639	996	105	10.5422
antisense	AL110193	after-pairing-region	3203	4303	1101	106	9.62761
sense	BC045668	after-pairing-region	899	3764	2866	107	3.73343
sense	AK056443	after-pairing-region	2057	3188	1132	107	9.4523
sense	Y00282	after-pairing-region	304	2509	2206	108	4.89574
antisense	CR627390	after-pairing-region	1244	2306	1063	108	10.1599
sense	CR598133	after-pairing-region	108	1546	1439	109	7.5747
sense	AK025621	after-pairing-region	349	3494	3146	110	3.4965
antisense	AK128017	after-pairing-region	654	1846	1193	110	9.22045
sense	AK057061	after-pairing-region	147	2134	1988	111	5.5835
antisense	BC034944	after-pairing-region	323	3183	2861	113	3.94967
antisense	AK096309	after-pairing-region	390	2311	1922	113	5.87929
antisense	M83738	after-pairing-region	2079	3956	1878	113	6.01704
antisense	AF288571	after-pairing-region	871	3084	2214	114	5.14905
antisense	D31716	after-pairing-region	1446	4859	3414	115	3.36848
sense	BC029297	after-pairing-region	279	1274	996	116	11.6466
antisense	BC001658	after-pairing-region	277	1623	1347	117	8.68597
sense	AL117430	after-pairing-region	93	2193	2101	118	5.61637
antisense	AK125173	after-pairing-region	244	3232	2989	119	3.98126
sense	AK096334	after-pairing-region	1775	3219	1445	119	8.23529
sense	AB018336	after-pairing-region	3014	3997	984	119	12.0935
antisense	AY454159	after-pairing-region	265	3769	3505	123	3.50927
sense	BC016930	after-pairing-region	600	2752	2153	124	5.75941
antisense	AK001497	after-pairing-region	463	2261	1799	124	6.89272
sense	M33680	after-pairing-region	305	1496	1192	124	10.4027
antisense	CR600451	after-pairing-region	381	1351	971	124	12.7703
sense	BC010105	after-pairing-region	147	2580	2434	125	5.13558
sense	BC014982	after-pairing-region	298	2479	2182	126	5.77452
sense	AF061832	after-pairing-region	344	2453	2110	126	5.97156
sense	AK074549	after-pairing-region	347	2324	1978	127	6.42063
antisense	BC010696	after-pairing-region	1989	3497	1509	127	8.41617
sense	CR627469	after-pairing-region	1222	3510	2289	128	5.59196
sense	BC051689	after-pairing-region	177	2054	1878	130	6.92226
antisense	AX747812	after-pairing-region	786	2677	1892	131	6.92389
antisense	BC021294	after-pairing-region	2522	4105	1584	131	8.2702
antisense	BC046629	after-pairing-region	1020	2203	1184	131	11.0642
antisense	M69181	after-pairing-region	5313	7596	2284	132	5.77933
antisense	BC052627	after-pairing-region	432	1488	1057	132	12.4882
antisense	BC065555	after-pairing-region	207	4390	4184	133	3.17878
sense	BC009520	after-pairing-region	202	1069	868	133	15.3226
sense	BC043645	after-pairing-region	486	4832	4347	136	3.12859
sense	U63336	after-pairing-region	290	2261	1972	136	6.89655
antisense	AK094167	after-pairing-region	1138	2961	1824	136	7.45614
antisense	AK075145	after-pairing-region	361	1686	1326	136	10.2564
antisense	AK074335	after-pairing-region	596	2597	2002	137	6.84316
sense	BC022448	after-pairing-region	173	2442	2270	141	6.21145
sense	BC022448	after-pairing-region	173	2442	2270	141	6.21145
sense	BC041802	after-pairing-region	587	2112	1526	142	9.30537
sense	BC041802	after-pairing-region	587	2112	1526	142	9.30537
sense	BX538082	after-pairing-region	440	1743	1304	143	10.9663
antisense	AF071202	after-pairing-region	193	4231	4039	145	3.59
sense	BC009645	after-pairing-region	37	2855	2819	145	5.14367
antisense	BX537968	after-pairing-region	1581	3625	2045	145	7.09046
sense	AK126559	after-pairing-region	334	1955	1622	146	9.00123
sense	AK001409	after-pairing-region	451	2017	1567	146	9.31717
antisense	BC041812	after-pairing-region	145	1441	1297	147	11.3338
antisense	Z11518	after-pairing-region	402	2278	1877	148	7.88492
antisense	AJ605558	after-pairing-region	158	1824	1667	149	8.93821
antisense	AF245517	after-pairing-region	149	3137	2989	150	5.0184
sense	AL713650	after-pairing-region	757	3595	2839	150	5.28355
antisense	BC030006	after-pairing-region	374	3476	3103	151	4.86626
sense	AF300717	after-pairing-region	1174	3113	1940	151	7.78351
antisense	BC067827	after-pairing-region	370	2040	1671	154	9.21604
antisense	AK056250	after-pairing-region	630	2366	1737	155	8.92343
sense	CR596126	after-pairing-region	325	1803	1479	155	10.4801
sense	CR605393	after-pairing-region	123	1581	1459	155	10.6237
sense	AK001236	after-pairing-region	82	1419	1338	155	11.5845
antisense	BC036509	after-pairing-region	791	3591	2801	156	5.56944
sense	AK000406	after-pairing-region	62	1909	1848	156	8.44156
antisense	BC008767	after-pairing-region	134	3464	3331	157	4.7133
antisense	AK002144	after-pairing-region	147	2137	1991	161	8.08639
sense	AF082556	after-pairing-region	587	4134	3548	163	4.59414
sense	AF141305	after-pairing-region	357	2187	1831	163	8.90224
antisense	AF187845	after-pairing-region	98	3009	2912	165	5.66621
antisense	AF187845	after-pairing-region	98	3009	2912	165	5.66621
antisense	AF390028	after-pairing-region	516	2982	2467	166	6.72882
sense	AB027710	after-pairing-region	134	1551	1418	167	11.7772
sense	AK055956	after-pairing-region	213	2715	2503	173	6.91171
antisense	AF349752	after-pairing-region	63	3897	3835	176	4.58931
sense	AK130031	after-pairing-region	106	2039	1934	180	9.30714
sense	AF019968	after-pairing-region	827	2733	1907	182	9.54379
sense	BC072670	after-pairing-region	127	2420	2294	183	7.97733
sense	AK122779	after-pairing-region	377	2059	1683	187	11.1111
antisense	AF527766	after-pairing-region	374	2032	1659	187	11.2719
antisense	AB028957	after-pairing-region	30	4999	4970	189	3.80282
sense	AX747131	after-pairing-region	604	2621	2018	189	9.36571
sense	BC028708	after-pairing-region	41	4098	4058	190	4.68211
sense	AK091985	after-pairing-region	238	1983	1746	191	10.9393
sense	AL834253	after-pairing-region	227	3103	2877	192	6.67362
sense	BC063498	after-pairing-region	610	2968	2359	193	8.18143
antisense	AK125571	after-pairing-region	332	2616	2285	194	8.49015
antisense	D13644	after-pairing-region	198	4602	4405	198	4.49489
antisense	BC038673	after-pairing-region	2013	4512	2500	198	7.92
antisense	AB103033	after-pairing-region	245	2525	2281	202	8.85577
antisense	AF106697	after-pairing-region	201	2180	1980	202	10.202
antisense	AK056186	after-pairing-region	602	2934	2333	203	8.70124
sense	AK172808	after-pairing-region	1145	3075	1931	203	10.5127
antisense	BC026103	after-pairing-region	119	2263	2145	205	9.55711
sense	AF152305	after-pairing-region	1250	5260	4011	206	5.13588
antisense	CR612099	after-pairing-region	256	2389	2134	208	9.74695
antisense	AK074597	after-pairing-region	157	2128	1972	215	10.9026
sense	AB096248	after-pairing-region	5790	8991	3202	217	6.77701
antisense	BC070041	after-pairing-region	1763	3829	2067	224	10.837
antisense	BC041366	after-pairing-region	240	2918	2679	225	8.39866
antisense	BC078174	after-pairing-region	116	4676	4561	233	5.10853
sense	BX648486	after-pairing-region	135	2294	2160	250	11.5741
sense	AK125920	after-pairing-region	535	3764	3230	256	7.9257
sense	AK125920	after-pairing-region	535	3764	3230	256	7.9257
antisense	AK057076	after-pairing-region	557	2504	1948	259	13.2957
antisense	AK057076	after-pairing-region	557	2504	1948	259	13.2957
antisense	BC037171	after-pairing-region	122	3309	3188	261	8.18695
antisense	BC037171	after-pairing-region	122	3309	3188	261	8.18695
antisense	AK123707	after-pairing-region	183	2793	2611	262	10.0345
antisense	AK056751	after-pairing-region	241	2973	2733	266	9.73289
sense	AK027412	after-pairing-region	44	3285	3242	269	8.29735
antisense	BC018366	after-pairing-region	290	2964	2675	277	10.3551
sense	BC075862	after-pairing-region	101	3024	2924	278	9.50752
antisense	BC020586	after-pairing-region	57	4202	4146	295	7.11529
sense	AK123974	after-pairing-region	731	2956	2226	298	13.3872
antisense	X75304	after-pairing-region	125	10300	10176	304	2.98742
antisense	BX648944	after-pairing-region	117	6345	6229	332	5.32991
sense	AK074080	after-pairing-region	3500	5616	2117	338	15.966
antisense	BC038594	after-pairing-region	181	3411	3231	348	10.7707
antisense	AF257305	after-pairing-region	211	9926	9716	371	3.81844
antisense	AF124726	after-pairing-region	37	4935	4899	377	7.69545
sense	AK131543	after-pairing-region	562	4147	3586	394	10.9872
antisense	AB058754	after-pairing-region	2407	6077	3671	419	11.4138
antisense	AB058754	after-pairing-region	2407	6077	3671	419	11.4138
antisense	AJ010089	after-pairing-region	325	6114	5790	441	7.61658
antisense	CR749231	after-pairing-region	196	4609	4414	447	10.1269
sense	BX647274	after-pairing-region	134	3916	3783	480	12.6883
sense	AY217348	after-pairing-region	332	4672	4341	552	12.716
antisense	AB028957	pairing region	1	29	29	0	0
antisense	BC041564	pairing region	1653	1681	29	0	0
sense	AK096649	pairing region	1648	1676	29	0	0
sense	Y14385	pairing region	4712	4740	29	0	0
antisense	BC064840	pairing region	4044	4073	30	0	0
sense	BC002759	pairing region	995	1024	30	0	0
antisense	AY048121	pairing region	2562	2592	31	0	0
sense	BC036482	pairing region	2504	2534	31	0	0
sense	M33680	pairing region	274	304	31	0	0
antisense	BC043258	pairing region	3912	3943	32	0	0
antisense	BC048344	pairing region	2663	2694	32	0	0
sense	AL832247	pairing region	2029	2060	32	0	0
sense	BC071594	pairing region	4130	4161	32	0	0
sense	R27426	pairing region	216	248	33	0	0
antisense	BU177253	pairing region	12	45	34	0	0
antisense	U51269	pairing region	3987	4020	34	0	0
antisense	X90857	pairing region	2847	2880	34	0	0
sense	AF250731	pairing region	2109	2142	34	0	0
sense	AK130031	pairing region	2006	2039	34	0	0
sense	CR612592	pairing region	1003	1036	34	0	0
antisense	AF124726	pairing region	1	36	36	0	0
sense	BC009645	pairing region	1	36	36	0	0
sense	BC011728	pairing region	2089	2126	38	0	0
antisense	AK023726	pairing region	1995	2034	40	0	0
antisense	BC005823	pairing region	3910	3949	40	0	0
antisense	D87071	pairing region	6329	6368	40	0	0
sense	AB113647	pairing region	4440	4479	40	0	0
sense	BC021056	pairing region	1656	1695	40	0	0
sense	BC065931	pairing region	2459	2498	40	0	0
antisense	BC000107	pairing region	2294	2334	41	0	0
antisense	BC041032	pairing region	2106	2146	41	0	0
sense	BC031868	pairing region	1566	1606	41	0	0
sense	BX647913	pairing region	2608	2648	41	0	0
antisense	BC050280	pairing region	4077	4120	44	0	0
sense	BC020509	pairing region	1372	1415	44	0	0
sense	D32257	pairing region	1338	1381	44	0	0
antisense	AK023993	pairing region	1963	2007	45	0	0
antisense	AY555274	pairing region	6725	6769	45	0	0
sense	BC026357	pairing region	2080	2124	45	0	0
antisense	AY211494	pairing region	917	963	47	0	0
sense	BC015584	pairing region	2432	2478	47	0	0
antisense	BC003541	pairing region	2640	2688	49	0	0
sense	BC003159	pairing region	1728	1776	49	0	0
antisense	BC020213	pairing region	1029	1078	50	0	0
sense	AY358266	pairing region	573	622	50	0	0
antisense	CR596164	pairing region	992	1045	54	0	0
sense	BC001777	pairing region	1353	1406	54	0	0
antisense	BC070103	pairing region	4702	4757	56	0	0
sense	BC082974	pairing region	4500	4555	56	0	0
sense	BI462408	pairing region	335	391	57	0	0
antisense	AK093344	pairing region	2191	2248	58	0	0
antisense	AL050371	pairing region	2476	2534	59	0	0
antisense	BC028370	pairing region	2646	2704	59	0	0
sense	AB011114	pairing region	4102	4160	59	0	0
sense	BC028334	pairing region	2049	2107	59	0	0
antisense	AK002144	pairing region	85	146	62	0	0
antisense	AK001352	pairing region	681	743	63	0	0
antisense	BC028131	pairing region	3612	3675	64	0	0
sense	BX648657	pairing region	4645	4708	64	0	0
antisense	BC003007	pairing region	1925	1990	66	0	0
sense	AF020544	pairing region	2806	2871	66	0	0
antisense	AK055380	pairing region	1972	2038	67	0	0
sense	AK000002	pairing region	4957	5023	67	0	0
antisense	BC002856	pairing region	3118	3187	70	0	0
sense	BC036443	pairing region	3189	3258	70	0	0
antisense	AF527766	pairing region	303	373	71	0	0
antisense	AK128615	pairing region	4017	4087	71	0	0
sense	BC002660	pairing region	1682	1752	71	0	0
antisense	AB020598	pairing region	2040	2111	72	0	0
antisense	BX537366	pairing region	2787	2858	72	0	0
sense	X97795	pairing region	2462	2533	72	0	0
antisense	AY358456	pairing region	2289	2362	74	0	0
sense	BC035589	pairing region	6121	6194	74	0	0
antisense	BC062340	pairing region	1178	1254	77	0	0
sense	AK057342	pairing region	2808	2884	77	0	0
antisense	AL834262	pairing region	2971	3048	78	0	0
sense	CR600382	pairing region	1914	1991	78	0	0
antisense	BC066339	pairing region	1042	1126	85	0	0
sense	BC023503	pairing region	3715	3799	85	0	0
antisense	BC072004	pairing region	3102	3187	86	0	0
sense	BC037299	pairing region	2341	2426	86	0	0
antisense	CR598399	pairing region	1719	1807	89	0	0
sense	BC007992	pairing region	2622	2710	89	0	0
antisense	AK074441	pairing region	1088	1177	90	0	0
sense	AK093026	pairing region	687	776	90	0	0
sense	D32257	pairing region	593	683	91	0	0
antisense	AB060968	pairing region	2937	3028	92	0	0
sense	BC063847	pairing region	4876	4967	92	0	0
antisense	AB058743	pairing region	7651	7752	102	0	0
sense	U97670	pairing region	2323	2424	102	0	0
antisense	BC001754	pairing region	749	853	105	0	0
antisense	BC018119	pairing region	3077	3182	106	0	0
sense	BC015715	pairing region	2685	2790	106	0	0
antisense	BM802003	pairing region	386	507	122	0	0
sense	X95263	pairing region	3078	3201	124	0	0
sense	BC041772	pairing region	3313	3439	127	0	0
sense	AB051518	pairing region	7854	7981	128	0	0
antisense	BC071561	pairing region	5153	5283	131	0	0
antisense	AK090594	pairing region	2624	2759	136	0	0
sense	AK023673	pairing region	2591	2726	136	0	0
antisense	AK125872	pairing region	4461	4598	138	0	0
sense	AK074812	pairing region	2601	2738	138	0	0
antisense	AK124977	pairing region	2494	2638	145	0	0
sense	BC014592	pairing region	1059	1203	145	0	0
antisense	AK055927	pairing region	2109	2257	149	0	0
sense	AB011154	pairing region	5709	5857	149	0	0
antisense	BF508344	pairing region	17	188	172	0	0
antisense	AK131470	pairing region	3643	3819	177	0	0
antisense	M54968	pairing region	5551	5740	190	0	0
antisense	BC052781	pairing region	3067	3273	207	0	0
antisense	AF091433	pairing region	2391	2645	255	0	0
sense	AB161944	pairing region	3119	3373	255	0	0
antisense	BC022420	pairing region	1197	1452	256	0	0
antisense	BX648185	pairing region	2967	3629	663	0	0
antisense	AK024433	pairing region	3750	4503	754	0	0
antisense	BX537526	pairing region	1	1892	1892	1	0.0528541
antisense	BX537526	pairing region	1	1892	1892	1	0.0528541
antisense	F11864	pairing region	1	338	338	1	0.295858
antisense	F07163	pairing region	1	298	298	1	0.33557
antisense	AK057362	pairing region	1711	1990	280	1	0.357143
sense	BC075811	pairing region	1487	1742	256	1	0.390625
sense	BM550311	pairing region	25	267	243	1	0.411523
antisense	AK025649	pairing region	1825	2040	216	1	0.462963
antisense	AK094513	pairing region	1405	1584	180	1	0.555556
sense	X03747	pairing region	2023	2201	179	1	0.558659
sense	AA825341	pairing region	5	176	172	1	0.581395
antisense	BC027596	pairing region	1931	2074	144	1	0.694444
antisense	AJ309567	pairing region	3473	3611	139	1	0.719424
sense	BC012852	pairing region	1730	1860	131	1	0.763359
antisense	AK027016	pairing region	2140	2267	128	1	0.78125
antisense	AK096268	pairing region	2280	2404	125	1	0.8
antisense	AF461266	pairing region	1897	2013	117	1	0.854701
antisense	AB050438	pairing region	635	738	104	1	0.961538
antisense	AW732863	pairing region	157	241	85	1	1.17647
antisense	AW732863	pairing region	157	241	85	1	1.17647
sense	AK001236	pairing region	1	81	81	1	1.23457
sense	BG207204	pairing region	299	371	73	1	1.36986
sense	AK000546	pairing region	2666	2737	72	1	1.38889
sense	AJ300461	pairing region	2237	2299	63	1	1.5873
sense	AK000406	pairing region	1	61	61	1	1.63934
sense	BC064332	pairing region	2266	2323	58	1	1.72414
antisense	BP353830	pairing region	1	57	57	1	1.75439
antisense	AY102071	pairing region	1	56	56	1	1.78571
sense	BX648486	pairing region	79	134	56	1	1.78571
antisense	BC039077	pairing region	2037	2091	55	1	1.81818
sense	AF083217	pairing region	2316	2360	45	1	2.22222
antisense	BC046166	pairing region	962	1005	44	1	2.27273
antisense	AF488803	pairing region	4555	4597	43	1	2.32558
antisense	AK097710	pairing region	49	90	42	1	2.38095
antisense	AK000419	pairing region	904	941	38	1	2.63158
antisense	AY005799	pairing region	1429	1462	34	1	2.94118
sense	BX104608	pairing region	1	34	34	1	2.94118
antisense	BC019904	pairing region	382	412	31	1	3.22581
sense	AL834339	pairing region	1948	3104	1157	2	0.172861
sense	BC075701	pairing region	3837	4717	881	2	0.227015
antisense	U94319	pairing region	1958	2506	549	2	0.364299
sense	CN395278	pairing region	1	549	549	2	0.364299
antisense	AB002371	pairing region	5568	5967	400	2	0.5
sense	AK095477	pairing region	1731	2130	400	2	0.5
antisense	BX648990	pairing region	824	1214	391	2	0.511509
sense	BC050415	pairing region	1584	1921	338	2	0.591716
antisense	AJ010089	pairing region	16	324	309	2	0.647249
antisense	BC033887	pairing region	1859	2146	288	2	0.694444
antisense	AK125173	pairing region	1	243	243	2	0.823045
antisense	L19783	pairing region	1174	1394	221	2	0.904977
sense	AK075301	pairing region	1462	1668	207	2	0.966184
sense	CR593695	pairing region	1050	1226	177	2	1.12994
antisense	AK057788	pairing region	623	795	173	2	1.15607
antisense	BC002983	pairing region	1020	1188	169	2	1.18343
antisense	M83651	pairing region	2256	2412	157	2	1.27389
antisense	AF225422	pairing region	1295	1434	140	2	1.42857
antisense	AF147709	pairing region	4391	4517	127	2	1.5748
antisense	AV708830	pairing region	1	121	121	2	1.65289
antisense	CB989594	pairing region	1	118	118	2	1.69492
sense	L76702	pairing region	2944	3048	105	2	1.90476
antisense	AK093366	pairing region	1946	2042	97	2	2.06186
sense	BC052560	pairing region	1198	1294	97	2	2.06186
antisense	D89094	pairing region	3645	3739	95	2	2.10526
sense	CR610292	pairing region	270	364	95	2	2.10526
antisense	BC020676	pairing region	292	383	92	2	2.17391
antisense	BC071800	pairing region	591	673	83	2	2.40964
antisense	AL136813	pairing region	2044	2123	80	2	2.5
antisense	AK090922	pairing region	2181	2258	78	2	2.5641
sense	BX538082	pairing region	369	439	71	2	2.8169
antisense	BC070041	pairing region	1694	1762	69	2	2.89855
sense	BU566442	pairing region	54	122	69	2	2.89855
antisense	AK128337	pairing region	2401	2463	63	2	3.1746
antisense	AF318304	pairing region	231	266	36	2	5.55556
sense	AA331511	pairing region	102	117	16	2	12.5
antisense	BC036453	pairing region	2168	3324	1157	3	0.259291
antisense	BQ432329	pairing region	3	882	880	3	0.340909
sense	AK097456	pairing region	1740	2241	502	3	0.59761
sense	AF348468	pairing region	1145	1617	473	3	0.634249
sense	AL834521	pairing region	2810	3106	297	3	1.0101
sense	X91911	pairing region	775	1061	287	3	1.0453
sense	D16350	pairing region	1580	1845	266	3	1.12782
sense	AB033026	pairing region	6292	6512	221	3	1.35747
antisense	CR604537	pairing region	1829	2047	219	3	1.36986
antisense	BX641000	pairing region	2847	3054	208	3	1.44231
sense	AK126410	pairing region	1882	2088	207	3	1.44928
sense	AF348468	pairing region	562	756	195	3	1.53846
sense	AF348468	pairing region	562	756	195	3	1.53846
antisense	BC047660	pairing region	1651	1840	190	3	1.57895
sense	BC044931	pairing region	1946	2119	174	3	1.72414
antisense	AK057175	pairing region	339	503	165	3	1.81818
sense	AK025974	pairing region	1747	1894	148	3	2.02703
antisense	AY043282	pairing region	17	160	144	3	2.08333
sense	AB096248	pairing region	5647	5789	143	3	2.0979
sense	BM718772	pairing region	615	736	122	3	2.45902
sense	BC012798	pairing region	1265	1384	120	3	2.5
sense	BC075862	pairing region	1	100	100	3	3
sense	AK025621	pairing region	255	348	94	3	3.19149
antisense	CR627053	pairing region	341	424	84	3	3.57143
sense	BC001725	pairing region	1373	1455	83	3	3.61446
antisense	AK098628	pairing region	189	269	81	3	3.7037
sense	AK075292	pairing region	1177	1256	80	3	3.75
sense	AY036623	pairing region	1211	1283	73	3	4.10959
sense	AY358744	pairing region	693	755	63	3	4.7619
antisense	AY359238	pairing region	1083	1142	60	3	5
sense	U32907	pairing region	82	141	60	3	5
antisense	AX747812	pairing region	727	785	59	3	5.08475
antisense	BC020586	pairing region	1	56	56	3	5.35714
sense	BX161496	pairing region	151	206	56	3	5.35714
sense	AK024495	pairing region	4605	4659	55	3	5.45455
antisense	AB037762	pairing region	2381	3667	1287	4	0.3108
sense	AK091226	pairing region	2968	3721	754	4	0.530504
antisense	AF044321	pairing region	1630	2337	708	4	0.564972
antisense	BF436153	pairing region	47	442	396	4	1.0101
antisense	BC002437	pairing region	692	1063	372	4	1.07527
antisense	R19077	pairing region	1	250	250	4	1.6
antisense	BC014427	pairing region	1722	1954	233	4	1.71674
sense	AK027296	pairing region	1844	2062	219	4	1.82648
antisense	AY314006	pairing region	5248	5454	207	4	1.93237
antisense	BC003637	pairing region	146	307	162	4	2.46914
antisense	BU538441	pairing region	320	477	158	4	2.53165
antisense	AV704781	pairing region	1	154	154	4	2.5974
antisense	AB008535	pairing region	2754	2901	148	4	2.7027
sense	BX640609	pairing region	1	132	132	4	3.0303
sense	AB037759	pairing region	4310	4431	122	4	3.27869
antisense	AY255669	pairing region	5907	6026	120	4	3.33333
sense	AX810704	pairing region	805	920	116	4	3.44828
antisense	BC026103	pairing region	6	118	113	4	3.53982
sense	CB960709	pairing region	324	427	104	4	3.84615
antisense	BC002628	pairing region	1027	1127	101	4	3.9604
antisense	AK128065	pairing region	4822	4920	99	4	4.0404
sense	BC036373	pairing region	724	807	84	4	4.7619
antisense	CR616605	pairing region	1253	1333	81	4	4.93827
sense	AK074525	pairing region	1345	1425	81	4	4.93827
antisense	AK074597	pairing region	77	156	80	4	5
antisense	BM149750	pairing region	459	536	78	4	5.12821
sense	AK094948	pairing region	2297	2374	78	4	5.12821
sense	CR748637	pairing region	259	317	59	4	6.77966
sense	AK125532	pairing region	1	43	43	4	9.30233
sense	AK027412	pairing region	2	43	42	4	9.52381
sense	BC028708	pairing region	5	40	36	4	11.1111
sense	AK125392	pairing region	1	2204	2204	5	0.22686
antisense	AK055458	pairing region	635	1666	1032	5	0.484496
antisense	AK025760	pairing region	827	1729	903	5	0.55371
sense	BG431163	pairing region	1	596	596	5	0.838926
sense	AB018280	pairing region	3416	3648	233	5	2.14592
antisense	AF254069	pairing region	1	192	192	5	2.60417
sense	BU568414	pairing region	121	310	190	5	2.63158
antisense	AF054174	pairing region	947	1124	178	5	2.80899
sense	CR627469	pairing region	1067	1221	155	5	3.22581
sense	BC010105	pairing region	1	146	146	5	3.42466
antisense	BG215466	pairing region	117	232	116	5	4.31034
sense	CR610711	pairing region	1	113	113	5	4.42478
antisense	BC000048	pairing region	1	98	98	5	5.10204
antisense	AK074628	pairing region	1	94	94	5	5.31915
antisense	AL597577	pairing region	49	141	93	5	5.37634
sense	Z43533	pairing region	293	378	86	5	5.81395
sense	U88620	pairing region	1258	1340	83	5	6.0241
antisense	CR627390	pairing region	1163	1243	81	5	6.17284
sense	BC018705	pairing region	1449	1529	81	5	6.17284
antisense	AF099740	pairing region	1483	1555	73	5	6.84932
antisense	AJ310566	pairing region	229	301	73	5	6.84932
antisense	AL832142	pairing region	2364	3221	858	6	0.699301
antisense	CR624811	pairing region	440	1050	611	6	0.981997
sense	BC036434	pairing region	1931	2387	457	6	1.31291
sense	CR605474	pairing region	445	808	364	6	1.64835
antisense	BC042033	pairing region	305	633	329	6	1.82371
sense	AL832745	pairing region	1802	2081	280	6	2.14286
antisense	AK090598	pairing region	1412	1671	260	6	2.30769
sense	BI828664	pairing region	131	295	165	6	3.63636
sense	AK057416	pairing region	1485	1640	156	6	3.84615
antisense	D38048	pairing region	583	737	155	6	3.87097
antisense	AF245517	pairing region	1	148	148	6	4.05405
antisense	BC051846	pairing region	1	146	146	6	4.10959
sense	CR600124	pairing region	1261	1400	140	6	4.28571
sense	AF211848	pairing region	1694	1832	139	6	4.31655
antisense	AK125733	pairing region	179	310	132	6	4.54545
antisense	BC037171	pairing region	1	121	121	6	4.95868
antisense	BC037171	pairing region	1	121	121	6	4.95868
antisense	BC050569	pairing region	1019	1131	113	6	5.30973
sense	AK091985	pairing region	125	237	113	6	5.30973
sense	CR613650	pairing region	611	723	113	6	5.30973
antisense	BI517312	pairing region	36	135	100	6	6
sense	AK023916	pairing region	1	99	99	6	6.06061
antisense	AK124468	pairing region	1298	1388	91	6	6.59341
antisense	L41816	pairing region	231	313	83	6	7.22892
sense	AB027710	pairing region	54	133	80	6	7.5
sense	CB121890	pairing region	1	78	78	6	7.69231
antisense	AK098201	pairing region	1009	2367	1359	7	0.515085
antisense	AK098201	pairing region	1009	2367	1359	7	0.515085
sense	AK001893	pairing region	1510	2226	717	7	0.97629
antisense	Y14436	pairing region	1139	1755	617	7	1.13452
antisense	BX647788	pairing region	4367	4868	502	7	1.39442
sense	CN362885	pairing region	3	375	373	7	1.87668
sense	AF300717	pairing region	877	1173	297	7	2.3569
antisense	AB037715	pairing region	5391	5612	222	7	3.15315
antisense	AA111835	pairing region	148	359	212	7	3.30189
sense	BI255921	pairing region	16	224	209	7	3.34928
sense	AK057730	pairing region	937	1127	191	7	3.66492
antisense	AL049783	pairing region	1	165	165	7	4.24242
antisense	D50371	pairing region	2	154	153	7	4.57516
sense	AK057061	pairing region	1	146	146	7	4.79452
antisense	CR597431	pairing region	1670	1806	137	7	5.10949
antisense	AY454159	pairing region	139	264	126	7	5.55556
sense	BC072670	pairing region	1	126	126	7	5.55556
antisense	AK097419	pairing region	1597	1720	124	7	5.64516
sense	AA417220	pairing region	214	334	121	7	5.78512
sense	AF259501	pairing region	2491	2608	118	7	5.9322
sense	AK096880	pairing region	319	434	116	7	6.03448
sense	BE253544	pairing region	29	144	116	7	6.03448
antisense	BC041366	pairing region	131	239	109	7	6.42202
antisense	U43189	pairing region	72	179	108	7	6.48148
sense	AK024529	pairing region	1448	1546	99	7	7.07071
sense	AK122779	pairing region	279	376	98	7	7.14286
sense	BC022448	pairing region	76	172	97	7	7.21649
sense	BC022448	pairing region	76	172	97	7	7.21649
sense	CR457345	pairing region	219	303	85	7	8.23529
sense	CR457345	pairing region	219	303	85	7	8.23529
antisense	BC001178	pairing region	603	685	83	7	8.43373
sense	BX647755	pairing region	421	503	83	7	8.43373
antisense	CR613414	pairing region	739	814	76	7	9.21053
sense	BG548248	pairing region	2	63	62	7	11.2903
antisense	BC054517	pairing region	1132	1588	457	8	1.75055
antisense	AK022955	pairing region	2023	2338	316	8	2.53165
sense	BG177516	pairing region	1	309	309	8	2.589
antisense	AJ459424	pairing region	3905	4098	194	8	4.12371
sense	BM784491	pairing region	1	154	154	8	5.19481
antisense	AK128017	pairing region	508	653	146	8	5.47945
antisense	BM825411	pairing region	173	318	146	8	5.47945
sense	AK123974	pairing region	2820	2956	137	8	5.83942
antisense	AA394287	pairing region	13	143	131	8	6.10687
sense	AK055956	pairing region	98	212	115	8	6.95652
antisense	AK129584	pairing region	162	274	113	8	7.07965
antisense	AF218008	pairing region	784	887	104	8	7.69231
antisense	AF187845	pairing region	1	97	97	8	8.24742
antisense	AF187845	pairing region	1	97	97	8	8.24742
sense	AL117430	pairing region	1	92	92	8	8.69565
antisense	AK001510	pairing region	199	967	769	9	1.17035
sense	AK128497	pairing region	3290	3570	281	9	3.20285
antisense	BX640730	pairing region	5361	5603	243	9	3.7037
antisense	AK056377	pairing region	2123	2255	133	9	6.76692
sense	AK021414	pairing region	1296	1419	124	9	7.25806
sense	AK056443	pairing region	1940	2056	117	9	7.69231
antisense	BX648944	pairing region	2	116	115	9	7.82609
sense	BM715580	pairing region	56	156	101	9	8.91089
antisense	AF349752	pairing region	1	62	62	9	14.5161
sense	BQ220962	pairing region	348	402	55	9	16.3636
antisense	BC066935	pairing region	1412	1900	489	10	2.04499
antisense	U09477	pairing region	2897	3163	267	10	3.74532
sense	CR601814	pairing region	1376	1569	194	10	5.15464
sense	AK026965	pairing region	1053	1230	178	10	5.61798
antisense	BC041812	pairing region	1	144	144	10	6.94444
antisense	X75304	pairing region	1	124	124	10	8.06452
sense	BM797032	pairing region	353	460	108	10	9.25926
antisense	AK123707	pairing region	76	182	107	10	9.34579
antisense	AK091875	pairing region	898	1723	826	11	1.33172
antisense	AK091875	pairing region	898	1723	826	11	1.33172
sense	BU679327	pairing region	218	613	396	11	2.77778
sense	BC045668	pairing region	707	898	192	11	5.72917
antisense	CF126629	pairing region	52	231	180	11	6.11111
sense	BC047663	pairing region	1365	1529	165	11	6.66667
sense	BC039240	pairing region	3183	3340	158	11	6.96203
sense	BC042096	pairing region	696	839	144	11	7.63889
sense	BC007970	pairing region	1641	1773	133	11	8.27068
antisense	CB996838	pairing region	27	157	131	11	8.39695
sense	AA405140	pairing region	101	208	108	11	10.1852
sense	CR598133	pairing region	1	107	107	11	10.2804
antisense	AK123921	pairing region	520	618	99	11	11.1111
antisense	AK123139	pairing region	782	2399	1618	12	0.741656
antisense	AF143875	pairing region	198	832	635	12	1.88976
sense	BC034490	pairing region	2810	3192	383	12	3.13316
sense	BX640701	pairing region	2119	2378	260	12	4.61538
antisense	BC013943	pairing region	1009	1204	196	12	6.12245
antisense	AK002080	pairing region	2	181	180	12	6.66667
antisense	BC040208	pairing region	778	945	168	12	7.14286
antisense	BC038594	pairing region	24	180	157	12	7.64331
sense	AK172808	pairing region	2906	3042	137	12	8.75912
sense	BP356683	pairing region	1	130	130	12	9.23077
antisense	AA442575	pairing region	16	131	116	12	10.3448
antisense	CR609953	pairing region	367	474	108	12	11.1111
antisense	X82835	pairing region	950	5017	4068	13	0.319567
antisense	BX508466	pairing region	1	492	492	13	2.64228
antisense	S78085	pairing region	790	1261	472	13	2.75424
antisense	AK056250	pairing region	242	629	388	13	3.35052
antisense	M69181	pairing region	5031	5312	282	13	4.60993
antisense	CD387847	pairing region	23	223	201	13	6.46766
sense	M10036	pairing region	1669	1835	167	13	7.78443
sense	BC022453	pairing region	2	159	158	13	8.22785
sense	AY343323	pairing region	367	515	149	13	8.72483
antisense	BC052627	pairing region	320	431	112	13	11.6071
antisense	AK075145	pairing region	1	360	360	14	3.88889
sense	AF081466	pairing region	2550	2877	328	14	4.26829
antisense	BC010696	pairing region	1735	1988	254	14	5.51181
sense	BC034980	pairing region	1773	1980	208	14	6.73077
antisense	AK025922	pairing region	1403	1539	137	14	10.219
sense	BC043645	pairing region	353	485	133	14	10.5263
sense	BC036879	pairing region	348	471	124	14	11.2903
antisense	BG470121	pairing region	227	348	122	14	11.4754
sense	J04513	pairing region	1182	6214	5033	15	0.298033
antisense	AK125173	pairing region	720	2611	1892	15	0.792812
sense	AK094428	pairing region	282	1892	1611	15	0.931099
antisense	BX648806	pairing region	709	1972	1264	15	1.18671
sense	BI770775	pairing region	1	894	894	15	1.67785
sense	AF027826	pairing region	1142	1998	857	15	1.75029
antisense	CR604112	pairing region	740	1509	770	15	1.94805
antisense	CR604112	pairing region	740	1509	770	15	1.94805
sense	AK125920	pairing region	117	534	418	15	3.58852
sense	AK125920	pairing region	117	534	418	15	3.58852
sense	BC015394	pairing region	1151	1534	384	15	3.90625
sense	AK056550	pairing region	649	1023	375	15	4
sense	CR618846	pairing region	1	360	360	15	4.16667
sense	BC020624	pairing region	28	310	283	15	5.30035
antisense	CR612099	pairing region	2	255	254	15	5.90551
antisense	AK074335	pairing region	367	595	229	15	6.55022
antisense	BI118180	pairing region	58	265	208	15	7.21154
sense	BI838705	pairing region	149	328	180	15	8.33333
sense	AK122956	pairing region	3304	3465	162	15	9.25926
antisense	BC008767	pairing region	1	133	133	15	11.2782
antisense	BC078174	pairing region	1	115	115	15	13.0435
antisense	AF019632	pairing region	429	1069	641	16	2.4961
sense	BC041802	pairing region	333	586	254	16	6.29921
sense	BC041802	pairing region	333	586	254	16	6.29921
antisense	AK127616	pairing region	1459	1685	227	16	7.04846
antisense	L14812	pairing region	2	212	211	16	7.58294
sense	BX537965	pairing region	2	209	208	16	7.69231
antisense	BC065555	pairing region	1	206	206	16	7.76699
antisense	AK096309	pairing region	232	389	158	16	10.1266
antisense	AK123292	pairing region	1	149	149	16	10.7383
sense	CB134700	pairing region	405	524	120	16	13.3333
sense	BX537706	pairing region	2279	2390	112	16	14.2857
sense	BC032497	pairing region	597	1367	771	17	2.20493
antisense	AK097705	pairing region	1091	1755	665	17	2.55639
sense	BC010081	pairing region	1	441	441	17	3.85488
sense	AA043058	pairing region	1	267	267	17	6.36704
antisense	Z30425	pairing region	1189	1447	259	17	6.56371
sense	BX537951	pairing region	1711	1969	259	17	6.56371
antisense	X00910	pairing region	1	244	244	17	6.96721
sense	D49742	pairing region	2247	2488	242	17	7.02479
antisense	BC033507	pairing region	882	1101	220	17	7.72727
antisense	AF257305	pairing region	1	210	210	17	8.09524
antisense	BC045799	pairing region	48	255	208	17	8.17308
antisense	D13644	pairing region	1	197	197	17	8.62944
sense	BC037281	pairing region	147	343	197	17	8.62944
antisense	CR749231	pairing region	20	195	176	17	9.65909
sense	AF245356	pairing region	1	168	168	17	10.119
antisense	AJ605558	pairing region	2	157	156	17	10.8974
sense	CR605393	pairing region	1	122	122	17	13.9344
sense	BX099352	pairing region	1	408	408	18	4.41176
antisense	AK001497	pairing region	73	462	390	18	4.61538
antisense	AW404679	pairing region	9	383	375	18	4.8
antisense	M83738	pairing region	1716	2078	363	18	4.95868
sense	AF141305	pairing region	1813	2173	361	18	4.98615
sense	AJ320497	pairing region	13355	13670	316	18	5.6962
sense	U63336	pairing region	1	289	289	18	6.22837
antisense	BE302996	pairing region	124	397	274	18	6.56934
sense	CR602817	pairing region	1	226	226	18	7.9646
sense	AW161256	pairing region	25	232	208	18	8.65385
sense	BC040562	pairing region	3	208	206	18	8.73786
sense	BC009520	pairing region	1	201	201	18	8.95522
sense	BC030136	pairing region	574	763	190	18	9.47368
antisense	BC024007	pairing region	58	236	179	18	10.0559
sense	Y00282	pairing region	154	303	150	18	12
antisense	BC068590	pairing region	2387	2503	117	18	15.3846
sense	AF140501	pairing region	1	105	105	18	17.1429
sense	AL832648	pairing region	1084	3480	2397	19	0.792657
antisense	BC012191	pairing region	2258	2695	438	19	4.3379
sense	AK123974	pairing region	333	730	398	19	4.77387
antisense	BC008900	pairing region	2159	2541	383	19	4.96084
sense	BF313701	pairing region	1	254	254	19	7.48031
sense	AK126559	pairing region	124	333	210	19	9.04762
antisense	AK097621	pairing region	884	1051	168	19	11.3095
sense	AK128497	pairing region	2876	3031	156	19	12.1795
sense	AK131543	pairing region	418	561	144	19	13.1944
antisense	AF106697	pairing region	96	200	105	19	18.0952
sense	AK130031	pairing region	1	105	105	19	18.0952
sense	BX396051	pairing region	5	108	104	19	18.2692
sense	BC065258	pairing region	3080	3696	617	20	3.24149
antisense	AB037790	pairing region	2806	3338	533	20	3.75235
antisense	BC018366	pairing region	1	289	289	20	6.92042
sense	BC001906	pairing region	685	946	262	20	7.63359
sense	BQ082534	pairing region	45	269	225	20	8.88889
antisense	BC057837	pairing region	829	1046	218	20	9.17431
sense	BM920013	pairing region	131	318	188	20	10.6383
sense	BC039740	pairing region	1249	2788	1540	21	1.36364
sense	U24169	pairing region	687	1222	536	21	3.91791
antisense	BC033238	pairing region	1217	1633	417	21	5.03597
sense	CR607995	pairing region	1	361	361	21	5.81717
sense	AF141305	pairing region	1	356	356	21	5.89888
antisense	D31716	pairing region	1177	1445	269	21	7.80669
sense	AK026302	pairing region	1	256	256	21	8.20312
antisense	AK056751	pairing region	1	240	240	21	8.75
sense	AK095851	pairing region	1497	1728	232	21	9.05172
sense	BG329805	pairing region	2	230	229	21	9.17031
antisense	AF390028	pairing region	291	515	225	21	9.33333
sense	BC051689	pairing region	1	176	176	21	11.9318
antisense	BC030006	pairing region	224	373	150	21	14
antisense	BC044307	pairing region	1	133	133	21	15.7895
antisense	AK022993	pairing region	1	2312	2312	22	0.951557
sense	BQ425758	pairing region	11	848	838	22	2.6253
sense	BQ425758	pairing region	11	848	838	22	2.6253
sense	BC029138	pairing region	1983	2648	666	22	3.3033
antisense	BC030087	pairing region	275	925	651	22	3.37942
sense	CN262270	pairing region	5	616	612	22	3.59477
antisense	BI758608	pairing region	57	617	561	22	3.92157
antisense	BC008848	pairing region	482	993	512	22	4.29688
sense	H22722	pairing region	1	427	427	22	5.15222
antisense	AF311313	pairing region	2761	3121	361	22	6.09418
antisense	Z11518	pairing region	105	401	297	22	7.40741
antisense	AF288571	pairing region	588	870	283	22	7.77385
sense	BE798820	pairing region	589	838	250	22	8.8
sense	BG718375	pairing region	6	225	220	22	10
antisense	BM474343	pairing region	1	218	218	22	10.0917
sense	AL834321	pairing region	4378	4573	196	22	11.2245
antisense	AF071202	pairing region	1	192	192	22	11.4583
sense	BX444320	pairing region	456	638	183	22	12.0219
antisense	CR602927	pairing region	841	1411	571	23	4.02802
antisense	CD520440	pairing region	63	579	517	23	4.44874
antisense	AI433681	pairing region	8	416	409	23	5.62347
antisense	AK094167	pairing region	912	1137	226	23	10.177
antisense	AF272897	pairing region	1	190	190	23	12.1053
antisense	BG773262	pairing region	6	183	178	23	12.9213
antisense	AB011142	pairing region	10109	10913	805	24	2.98137
sense	CN358253	pairing region	1	519	519	24	4.62428
antisense	AK057731	pairing region	543	964	422	24	5.6872
sense	AF120323	pairing region	2489	2887	399	24	6.01504
antisense	BC067794	pairing region	1	361	361	24	6.6482
antisense	AK057884	pairing region	286	560	275	24	8.72727
sense	BM705037	pairing region	1	270	270	24	8.88889
sense	BG401569	pairing region	29	176	148	24	16.2162
sense	BC029050	pairing region	973	1742	770	25	3.24675
sense	BC029050	pairing region	973	1742	770	25	3.24675
sense	AK027703	pairing region	1989	2617	629	25	3.97456
antisense	BF972193	pairing region	51	514	464	25	5.38793
antisense	BM723110	pairing region	87	397	311	25	8.03859
antisense	AB033022	pairing region	5462	5742	281	25	8.8968
antisense	U66879	pairing region	443	720	278	25	8.99281
antisense	AK023259	pairing region	167	427	261	25	9.57854
antisense	BM564298	pairing region	331	586	256	25	9.76562
antisense	X86032	pairing region	909	1140	232	25	10.7759
sense	BC006286	pairing region	9	226	218	25	11.4679
sense	BX647274	pairing region	1	133	133	25	18.797
antisense	AK026099	pairing region	1	1554	1554	26	1.6731
antisense	BI909810	pairing region	334	883	550	26	4.72727
antisense	BC011054	pairing region	208	725	518	26	5.01931
sense	BC004556	pairing region	2404	2841	438	26	5.93607
sense	AK026305	pairing region	1	275	275	26	9.45455
antisense	AB103033	pairing region	3	244	242	26	10.7438
sense	AX747131	pairing region	424	603	180	26	14.4444
antisense	AK000130	pairing region	191	1503	1313	27	2.05636
sense	AF410783	pairing region	942	1473	532	27	5.07519
antisense	BC024931	pairing region	1	346	346	27	7.80347
sense	CR596126	pairing region	1	324	324	27	8.33333
antisense	CR603670	pairing region	1599	1891	293	27	9.21502
antisense	CN290839	pairing region	13	814	802	28	3.49127
sense	AK097372	pairing region	1367	1738	372	28	7.52688
antisense	AK092163	pairing region	91	414	324	28	8.64198
antisense	BC001658	pairing region	1	276	276	28	10.1449
antisense	BI763942	pairing region	225	479	255	28	10.9804
sense	AL834253	pairing region	1	226	226	28	12.3894
antisense	BX649017	pairing region	5003	8600	3598	29	0.806003
sense	BC050395	pairing region	2066	2870	805	29	3.60248
sense	AK025395	pairing region	2124	2891	768	29	3.77604
antisense	BF970710	pairing region	1	752	752	29	3.85638
sense	AK091145	pairing region	2044	2744	701	29	4.13695
sense	BC051759	pairing region	430	1127	698	29	4.15473
antisense	AK096530	pairing region	1827	2192	366	29	7.9235
sense	BU158437	pairing region	296	487	192	29	15.1042
antisense	AL110193	pairing region	1261	3202	1942	30	1.5448
sense	AK126088	pairing region	422	1464	1043	30	2.87632
antisense	BC043193	pairing region	301	1019	719	30	4.17246
sense	AJ278110	pairing region	50	395	346	30	8.67052
sense	AF019968	pairing region	554	826	273	30	10.989
sense	CR596588	pairing region	1	240	240	30	12.5
sense	BC002572	pairing region	292	513	222	30	13.5135
sense	BC017557	pairing region	1	211	211	30	14.218
antisense	BC033324	pairing region	883	1090	208	30	14.4231
sense	AK126420	pairing region	698	1784	1087	31	2.85189
antisense	CR598625	pairing region	236	945	710	31	4.3662
antisense	CR598625	pairing region	236	945	710	31	4.3662
antisense	BQ221178	pairing region	4	516	513	31	6.04288
antisense	BM710728	pairing region	1	346	346	31	8.95954
sense	BQ943201	pairing region	1	417	417	32	7.67386
antisense	AJ278148	pairing region	1	382	382	32	8.37696
antisense	AF112218	pairing region	2	338	337	32	9.49555
sense	U53174	pairing region	1876	2102	227	32	14.0969
sense	AF213666	pairing region	1410	2261	852	33	3.87324
sense	AL713650	pairing region	268	756	489	33	6.74847
sense	BC041475	pairing region	1	311	311	33	10.6109
sense	BC030662	pairing region	9	269	261	33	12.6437
sense	AK123360	pairing region	427	1051	625	34	5.44
sense	BC069437	pairing region	43	548	506	34	6.71937
sense	AK001409	pairing region	1	450	450	34	7.55556
sense	BC046149	pairing region	775	1164	390	34	8.71795
sense	CR619219	pairing region	1	338	338	34	10.0592
sense	BX647402	pairing region	1456	2727	1272	35	2.75157
sense	CF994282	pairing region	396	839	444	35	7.88288
antisense	BC045573	pairing region	487	831	345	35	10.1449
sense	AF061832	pairing region	1	343	343	35	10.2041
antisense	BC008842	pairing region	45	379	335	35	10.4478
antisense	BC067827	pairing region	49	369	321	35	10.9034
antisense	AK124977	pairing region	1585	2112	528	36	6.81818
sense	AK057476	pairing region	177	558	382	36	9.42408
sense	AK074549	pairing region	1	346	346	36	10.4046
antisense	BC034944	pairing region	6	322	317	36	11.3565
antisense	AK124871	pairing region	251	3318	3068	37	1.206
sense	BG697350	pairing region	1	785	785	37	4.71338
antisense	AB030304	pairing region	580	1349	770	37	4.80519
sense	AF094760	pairing region	1128	1345	218	37	16.9725
antisense	BC030206	pairing region	3027	3838	812	38	4.6798
sense	AK097402	pairing region	1386	1727	342	38	11.1111
sense	BC014982	pairing region	1	297	297	38	12.7946
sense	BC029297	pairing region	1	278	278	38	13.6691
antisense	AB075843	pairing region	1344	5323	3980	39	0.979899
sense	BC018708	pairing region	305	1856	1552	39	2.51289
antisense	AB058754	pairing region	1390	2406	1017	39	3.83481
antisense	AB058754	pairing region	1390	2406	1017	39	3.83481
antisense	BC046629	pairing region	584	1019	436	39	8.94495
sense	CN408738	pairing region	1	607	607	40	6.58979
antisense	BC021294	pairing region	2170	2521	352	40	11.3636
antisense	BX647209	pairing region	26	315	290	40	13.7931
sense	AL832470	pairing region	85	2624	2540	41	1.61417
antisense	BC063296	pairing region	1554	3063	1510	41	2.71523
antisense	BX648705	pairing region	931	2183	1253	41	3.27215
antisense	BM471872	pairing region	1	1012	1012	41	4.05138
antisense	BC029780	pairing region	330	1245	916	41	4.47598
sense	BC000323	pairing region	1195	1995	801	42	5.24345
antisense	CN371247	pairing region	1	595	595	42	7.05882
sense	BX647470	pairing region	1	321	321	42	13.0841
antisense	BC034928	pairing region	72	1358	1287	43	3.3411
sense	BG829700	pairing region	148	482	335	43	12.8358
sense	BC063498	pairing region	320	609	290	43	14.8276
sense	AK126655	pairing region	2053	3143	1091	44	4.033
antisense	BC036509	pairing region	138	790	653	44	6.73813
antisense	AK075239	pairing region	1001	1651	651	44	6.75883
sense	BC016930	pairing region	129	599	471	44	9.34183
sense	CN369245	pairing region	1	384	384	44	11.4583
antisense	BG031574	pairing region	25	384	360	44	12.2222
antisense	AK000419	pairing region	1	411	411	45	10.9489
sense	AK127259	pairing region	3848	4213	366	45	12.2951
antisense	AK002011	pairing region	85	416	332	45	13.5542
sense	AB030733	pairing region	961	1203	243	45	18.5185
antisense	AK091030	pairing region	536	2208	1673	46	2.74955
antisense	AK075038	pairing region	46	718	673	46	6.83507
sense	AK096494	pairing region	1772	2669	898	47	5.23385
antisense	BC030149	pairing region	272	1058	787	47	5.97205
antisense	AK056186	pairing region	1	601	601	47	7.8203
sense	AB040891	pairing region	1	504	504	47	9.3254
sense	AK057347	pairing region	1330	2279	950	48	5.05263
sense	AK057347	pairing region	1330	2279	950	48	5.05263
sense	AX747801	pairing region	1820	2622	803	48	5.97758
sense	BX108565	pairing region	145	509	365	48	13.1507
sense	AY217348	pairing region	1	331	331	48	14.5015
sense	CN366367	pairing region	1	517	517	49	9.47776
antisense	U69274	pairing region	4	473	470	49	10.4255
antisense	AK096470	pairing region	208	710	503	50	9.94036
antisense	AF060902	pairing region	1	455	455	50	10.989
antisense	BX537968	pairing region	806	1580	775	51	6.58065
sense	BM760073	pairing region	58	526	469	51	10.8742
sense	CR623107	pairing region	2016	2381	366	51	13.9344
sense	BC062300	pairing region	1027	2027	1001	52	5.19481
sense	BM469222	pairing region	4	808	805	52	6.45963
antisense	BX431039	pairing region	1	779	779	52	6.67522
antisense	AK125571	pairing region	1	331	331	52	15.71
sense	BG424218	pairing region	209	537	329	52	15.8055
antisense	CR602154	pairing region	698	1712	1015	53	5.22167
sense	AL133022	pairing region	4703	5304	602	53	8.80399
sense	BC008022	pairing region	517	1106	590	53	8.98305
sense	CB961922	pairing region	115	571	457	53	11.5974
sense	AF442495	pairing region	1031	3121	2091	54	2.5825
antisense	AY515311	pairing region	2987	4436	1450	54	3.72414
antisense	BX391057	pairing region	116	759	644	54	8.38509
sense	BI751989	pairing region	1	528	528	54	10.2273
antisense	AK057544	pairing region	1	460	460	54	11.7391
sense	CR597960	pairing region	470	786	317	54	17.0347
antisense	BC043441	pairing region	20	1974	1955	55	2.8133
antisense	CR599601	pairing region	588	1195	608	55	9.04605
antisense	BC038673	pairing region	1	2012	2012	57	2.833
antisense	CR600451	pairing region	1	380	380	57	15
sense	AL832419	pairing region	1043	2596	1554	58	3.7323
sense	AK096334	pairing region	1025	1774	750	58	7.73333
sense	AK074525	pairing region	191	824	634	58	9.14826
antisense	BI253382	pairing region	1	828	828	59	7.1256
sense	AK129723	pairing region	1	468	468	59	12.6068
antisense	AL833295	pairing region	3673	6416	2744	61	2.22303
antisense	AK026524	pairing region	985	3702	2718	62	2.28109
sense	AB018336	pairing region	2538	3013	476	62	13.0252
sense	AB023235	pairing region	3294	4803	1510	63	4.17219
antisense	AB018343	pairing region	4724	5984	1261	63	4.99603
antisense	AK130005	pairing region	340	1520	1181	63	5.33446
antisense	AY140906	pairing region	834	1350	517	63	12.1857
sense	BC016351	pairing region	713	1175	463	63	13.6069
sense	BC021162	pairing region	374	1024	651	65	9.98464
antisense	BM783259	pairing region	60	609	550	66	12
sense	BC041872	pairing region	439	1691	1253	67	5.34717
antisense	BC051865	pairing region	1485	2168	684	67	9.79532
antisense	CR590086	pairing region	1	586	586	68	11.6041
antisense	AK122926	pairing region	3132	4145	1014	70	6.90335
sense	BC001874	pairing region	1422	2196	775	70	9.03226
sense	AK094291	pairing region	163	900	738	70	9.48509
sense	CR590915	pairing region	249	849	601	70	11.6473
sense	BM473700	pairing region	2	555	554	72	12.9964
sense	BM473700	pairing region	2	555	554	72	12.9964
antisense	AF199235	pairing region	632	1527	896	73	8.14732
sense	AF082556	pairing region	1	586	586	73	12.4573
sense	BX538250	pairing region	1300	6253	4954	74	1.49374
antisense	AY217346	pairing region	2559	3704	1146	74	6.45724
antisense	AK122738	pairing region	60	840	781	74	9.47503
sense	AK095340	pairing region	1976	2787	812	75	9.23645
sense	AK126504	pairing region	691	1606	916	76	8.29694
sense	BC014950	pairing region	1	643	643	76	11.8196
antisense	AK057076	pairing region	3	556	554	76	13.7184
antisense	AK057076	pairing region	3	556	554	76	13.7184
sense	AK055459	pairing region	7	554	548	76	13.8686
sense	BF964791	pairing region	1	510	510	78	15.2941
sense	AK055939	pairing region	419	929	511	79	15.4599
sense	AL831838	pairing region	4010	5266	1257	82	6.52347
antisense	CK823481	pairing region	1	600	600	82	13.6667
sense	AL832034	pairing region	3607	4273	667	84	12.5937
sense	AL832034	pairing region	3607	4273	667	84	12.5937
sense	BC063294	pairing region	3276	4024	749	85	11.3485
sense	BC014092	pairing region	1780	2727	948	86	9.07173
antisense	BX648637	pairing region	518	2046	1529	87	5.68999
antisense	CR601630	pairing region	1	1282	1282	89	6.94228
sense	BC067083	pairing region	1018	1836	819	91	11.1111
sense	AF284095	pairing region	1450	2049	600	91	15.1667
sense	U74667	pairing region	1407	2201	795	92	11.5723
sense	AF152305	pairing region	49	1249	1201	93	7.74355
antisense	AK126671	pairing region	702	3518	2817	95	3.37238
antisense	AK126671	pairing region	702	3518	2817	95	3.37238
sense	AK122643	pairing region	1326	2506	1181	95	8.04403
sense	AL545136	pairing region	172	854	683	95	13.9092
antisense	AK124141	pairing region	708	3995	3288	97	2.95012
sense	AK027859	pairing region	1012	3302	2291	98	4.27761
antisense	AK122828	pairing region	2021	3826	1806	98	5.42636
sense	AK172808	pairing region	107	1144	1038	105	10.1156
antisense	X99226	pairing region	3965	5281	1317	107	8.12453
antisense	X99226	pairing region	3965	5281	1317	107	8.12453
antisense	AK131456	pairing region	1799	3618	1820	108	5.93407
antisense	AK131456	pairing region	1799	3618	1820	108	5.93407
sense	BC071752	pairing region	38	876	839	108	12.8725
sense	BC009383	pairing region	1520	2339	820	113	13.7805
sense	AK056405	pairing region	1510	3276	1767	116	6.5648
sense	AK056405	pairing region	1510	3276	1767	116	6.5648
sense	AB095941	pairing region	2104	6033	3930	117	2.9771
antisense	AK054821	pairing region	1	1038	1038	117	11.2717
antisense	AL834347	pairing region	1	3058	3058	118	3.85873
antisense	AK131251	pairing region	1206	3834	2629	118	4.4884
antisense	AK092039	pairing region	728	2321	1594	119	7.4655
sense	BC000046	pairing region	1	1176	1176	122	10.3741
antisense	AF131741	pairing region	1	1354	1354	127	9.37962
sense	AF001891	pairing region	248	1314	1067	130	12.1837
sense	AK054889	pairing region	1525	2329	805	130	16.1491
sense	AL133091	pairing region	1	2629	2629	134	5.097
antisense	AK057850	pairing region	169	1568	1400	136	9.71429
sense	AK124240	pairing region	1	1354	1354	139	10.2659
sense	BC018928	pairing region	2504	4432	1929	141	7.30949
sense	BC018928	pairing region	2504	4432	1929	141	7.30949
sense	AB014518	pairing region	3898	5770	1873	141	7.52803
sense	BC033833	pairing region	11	1573	1563	146	9.34101
antisense	AB115770	pairing region	1051	2244	1194	153	12.8141
sense	AK055656	pairing region	48	1861	1814	156	8.59978
sense	AK055656	pairing region	48	1861	1814	156	8.59978
antisense	CR607461	pairing region	56	1742	1687	158	9.36574
sense	AK074080	pairing region	1702	3499	1798	181	10.0667
sense	AK122592	pairing region	2009	3875	1867	189	10.1232
sense	BC004929	pairing region	1	1290	1290	192	14.8837
sense	U86751	pairing region	652	2245	1594	202	12.6725
sense	D25216	pairing region	2543	5187	2645	238	8.99811
antisense	BX647209	pre-pairing-region	1	25	25	0	0
antisense	CB996838	pre-pairing-region	1	26	26	0	0
sense	BE253544	pre-pairing-region	1	28	28	0	0
sense	BC069437	pre-pairing-region	1	42	42	0	0
antisense	BF436153	pre-pairing-region	1	46	46	0	0
sense	AK055656	pre-pairing-region	1	47	47	0	0
sense	AK055656	pre-pairing-region	1	47	47	0	0
sense	BU568414	pre-pairing-region	1	120	120	0	0
antisense	BM825411	pre-pairing-region	1	172	172	1	0.581395
antisense	BC008842	pre-pairing-region	1	44	44	1	2.27273
sense	BC071752	pre-pairing-region	1	37	37	1	2.7027
sense	BG401569	pre-pairing-region	1	28	28	1	3.57143
antisense	AF143875	pre-pairing-region	1	197	197	2	1.01523
sense	BX648486	pre-pairing-region	1	78	78	2	2.5641
antisense	AK122738	pre-pairing-region	1	59	59	2	3.38983
antisense	CR607461	pre-pairing-region	1	55	55	2	3.63636
sense	BM715580	pre-pairing-region	1	55	55	2	3.63636
sense	AF152305	pre-pairing-region	1	48	48	2	4.16667
antisense	BC003637	pre-pairing-region	1	145	145	3	2.06897
antisense	BX391057	pre-pairing-region	1	115	115	3	2.6087
sense	U32907	pre-pairing-region	1	81	81	3	3.7037
antisense	CD520440	pre-pairing-region	1	62	62	3	4.83871
antisense	BC067827	pre-pairing-region	1	48	48	3	6.25
sense	BQ082534	pre-pairing-region	1	44	44	3	6.81818
antisense	BI517312	pre-pairing-region	1	35	35	3	8.57143
sense	BC020624	pre-pairing-region	1	27	27	3	11.1111
sense	R27426	pre-pairing-region	1	215	215	4	1.86047
sense	BI828664	pre-pairing-region	1	130	130	4	3.07692
antisense	BG215466	pre-pairing-region	1	116	116	4	3.44828
antisense	AF106697	pre-pairing-region	1	95	95	4	4.21053
antisense	BI118180	pre-pairing-region	1	57	57	4	7.01754
antisense	CF126629	pre-pairing-region	1	51	51	4	7.84314
antisense	AK097710	pre-pairing-region	1	48	48	4	8.33333
antisense	AL597577	pre-pairing-region	1	48	48	4	8.33333
antisense	AJ310566	pre-pairing-region	1	228	228	5	2.19298
sense	BM920013	pre-pairing-region	1	130	130	5	3.84615
sense	AA405140	pre-pairing-region	1	100	100	5	5
sense	AK055956	pre-pairing-region	1	97	97	5	5.15464
antisense	AK001497	pre-pairing-region	1	72	72	5	6.94444
antisense	BM783259	pre-pairing-region	1	59	59	5	8.47458
antisense	BC045799	pre-pairing-region	1	47	47	5	10.6383
sense	AK094428	pre-pairing-region	1	281	281	6	2.13523
sense	BX161496	pre-pairing-region	1	150	150	6	4
sense	AK126559	pre-pairing-region	1	123	123	6	4.87805
antisense	BM723110	pre-pairing-region	1	86	86	6	6.97674
antisense	BC034928	pre-pairing-region	1	71	71	6	8.4507
antisense	U43189	pre-pairing-region	1	71	71	6	8.4507
sense	AB027710	pre-pairing-region	1	53	53	6	11.3208
sense	BU566442	pre-pairing-region	1	53	53	6	11.3208
antisense	BF972193	pre-pairing-region	1	50	50	6	12
sense	AJ278110	pre-pairing-region	1	49	49	6	12.2449
antisense	BC043193	pre-pairing-region	1	300	300	7	2.33333
sense	BG207204	pre-pairing-region	1	298	298	7	2.34899
antisense	BM802003	pre-pairing-region	1	385	385	8	2.07792
sense	BU679327	pre-pairing-region	1	217	217	8	3.68664
antisense	AK098628	pre-pairing-region	1	188	188	8	4.25532
antisense	BE302996	pre-pairing-region	1	123	123	8	6.50407
antisense	Z11518	pre-pairing-region	1	104	104	8	7.69231
antisense	AK002144	pre-pairing-region	1	84	84	8	9.52381
sense	AL832470	pre-pairing-region	1	84	84	8	9.52381
antisense	AK123707	pre-pairing-region	1	75	75	8	10.6667
sense	BM760073	pre-pairing-region	1	57	57	8	14.0351
antisense	AK075038	pre-pairing-region	1	45	45	8	17.7778
sense	CR610292	pre-pairing-region	1	269	269	9	3.34572
sense	AA331511	pre-pairing-region	1	101	101	9	8.91089
antisense	AK092163	pre-pairing-region	1	90	90	9	10
antisense	BC024007	pre-pairing-region	1	57	57	9	15.7895
antisense	CR624811	pre-pairing-region	1	439	439	10	2.2779
sense	Z43533	pre-pairing-region	1	292	292	10	3.42466
antisense	BC036509	pre-pairing-region	1	137	137	10	7.29927
antisense	AK002011	pre-pairing-region	1	84	84	10	11.9048
antisense	BI758608	pre-pairing-region	1	56	56	10	17.8571
sense	BC045668	pre-pairing-region	1	706	706	11	1.55807
sense	AK025621	pre-pairing-region	1	254	254	11	4.33071
sense	AK074525	pre-pairing-region	1	190	190	11	5.78947
sense	AK094291	pre-pairing-region	1	162	162	11	6.79012
sense	AK172808	pre-pairing-region	1	106	106	11	10.3774
sense	BC022448	pre-pairing-region	1	75	75	11	14.6667
sense	BC022448	pre-pairing-region	1	75	75	11	14.6667
sense	AK093026	pre-pairing-region	1	686	686	12	1.74927
antisense	BC020676	pre-pairing-region	1	291	291	12	4.12371
sense	CR748637	pre-pairing-region	1	258	258	12	4.65116
sense	AK091985	pre-pairing-region	1	124	124	12	9.67742
sense	AK126504	pre-pairing-region	1	690	690	13	1.88406
sense	CB960709	pre-pairing-region	1	323	323	13	4.02477
sense	BC002572	pre-pairing-region	1	291	291	13	4.46735
sense	CR457345	pre-pairing-region	1	218	218	13	5.9633
sense	CR457345	pre-pairing-region	1	218	218	13	5.9633
sense	AA417220	pre-pairing-region	1	213	213	13	6.10329
sense	Y00282	pre-pairing-region	1	153	153	13	8.49673
antisense	AK057175	pre-pairing-region	1	338	338	14	4.14201
antisense	AK096309	pre-pairing-region	1	231	231	15	6.49351
antisense	AA111835	pre-pairing-region	1	147	147	15	10.2041
antisense	AK074597	pre-pairing-region	1	76	76	15	19.7368
antisense	AK125733	pre-pairing-region	1	178	178	16	8.98876
antisense	AK023259	pre-pairing-region	1	166	166	16	9.63855
sense	BX108565	pre-pairing-region	1	144	144	16	11.1111
sense	BC016930	pre-pairing-region	1	128	128	16	12.5
antisense	AK074441	pre-pairing-region	1	1087	1087	17	1.56394
sense	AK096880	pre-pairing-region	1	318	318	17	5.34591
antisense	AF390028	pre-pairing-region	1	290	290	17	5.86207
antisense	BC030149	pre-pairing-region	1	271	271	17	6.27306
antisense	AK129584	pre-pairing-region	1	161	161	17	10.559
sense	BI838705	pre-pairing-region	1	148	148	17	11.4865
antisense	BC041366	pre-pairing-region	1	130	130	17	13.0769
sense	AK057730	pre-pairing-region	1	936	936	18	1.92308
antisense	D38048	pre-pairing-region	1	582	582	18	3.09278
sense	BG829700	pre-pairing-region	1	147	147	18	12.2449
antisense	AK057788	pre-pairing-region	1	622	622	19	3.05466
sense	CR605474	pre-pairing-region	1	444	444	19	4.27928
antisense	AW732863	pre-pairing-region	1	156	156	19	12.1795
antisense	AW732863	pre-pairing-region	1	156	156	19	12.1795
sense	AF001891	pre-pairing-region	1	247	247	20	8.09717
antisense	AK096470	pre-pairing-region	1	207	207	20	9.66184
sense	BC037281	pre-pairing-region	1	146	146	20	13.6986
antisense	AY454159	pre-pairing-region	1	138	138	20	14.4928
antisense	BC022420	pre-pairing-region	1	1196	1196	21	1.75585
sense	BC051759	pre-pairing-region	1	429	429	21	4.8951
sense	AL713650	pre-pairing-region	1	267	267	21	7.86517
sense	AL545136	pre-pairing-region	1	171	171	21	12.2807
sense	AK125920	pre-pairing-region	1	116	116	21	18.1034
sense	AK125920	pre-pairing-region	1	116	116	21	18.1034
antisense	AF318304	pre-pairing-region	1	230	230	22	9.56522
sense	CB961922	pre-pairing-region	1	114	114	22	19.2982
antisense	X82835	pre-pairing-region	1	949	949	23	2.4236
antisense	BX648990	pre-pairing-region	1	823	823	23	2.79465
antisense	AF019632	pre-pairing-region	1	428	428	23	5.37383
antisense	L41816	pre-pairing-region	1	230	230	23	10
sense	BG424218	pre-pairing-region	1	208	208	23	11.0577
sense	AK057476	pre-pairing-region	1	176	176	24	13.6364
antisense	BC020213	pre-pairing-region	1	1028	1028	25	2.43191
antisense	AK025760	pre-pairing-region	1	826	826	26	3.1477
antisense	AK130005	pre-pairing-region	1	339	339	26	7.66962
antisense	BC030006	pre-pairing-region	1	223	223	26	11.6592
antisense	BC011054	pre-pairing-region	1	207	207	26	12.5604
antisense	AK125173	pre-pairing-region	1	719	719	27	3.75522
sense	BC039740	pre-pairing-region	1	1248	1248	28	2.24359
antisense	AY359238	pre-pairing-region	1	1082	1082	28	2.5878
antisense	AK123139	pre-pairing-region	1	781	781	28	3.58515
antisense	BM564298	pre-pairing-region	1	330	330	28	8.48485
antisense	BG470121	pre-pairing-region	1	226	226	28	12.3894
antisense	BI763942	pre-pairing-region	1	224	224	28	12.5
antisense	AK001510	pre-pairing-region	1	198	198	28	14.1414
antisense	AK000130	pre-pairing-region	1	190	190	28	14.7368
sense	AK126410	pre-pairing-region	1	1881	1881	29	1.54173
antisense	BC033887	pre-pairing-region	1	1858	1858	29	1.56082
sense	AK056550	pre-pairing-region	1	648	648	29	4.47531
sense	CB134700	pre-pairing-region	1	404	404	29	7.17822
antisense	AK056250	pre-pairing-region	1	241	241	29	12.0332
antisense	BC052627	pre-pairing-region	1	319	319	30	9.40439
sense	M33680	pre-pairing-region	1	273	273	30	10.989
antisense	AX747812	pre-pairing-region	1	726	726	31	4.26997
antisense	BC029780	pre-pairing-region	1	329	329	31	9.42249
antisense	BC042033	pre-pairing-region	1	304	304	31	10.1974
antisense	BC030087	pre-pairing-region	1	274	274	31	11.3139
antisense	AK090594	pre-pairing-region	1	2623	2623	32	1.21998
antisense	BC047660	pre-pairing-region	1	1650	1650	32	1.93939
sense	BC015394	pre-pairing-region	1	1150	1150	32	2.78261
antisense	BC046166	pre-pairing-region	1	961	961	32	3.32986
sense	AF300717	pre-pairing-region	1	876	876	32	3.65297
sense	X91911	pre-pairing-region	1	774	774	32	4.13437
sense	BE798820	pre-pairing-region	1	588	588	32	5.44218
sense	AY358266	pre-pairing-region	1	572	572	32	5.59441
antisense	CR609953	pre-pairing-region	1	366	366	32	8.74317
antisense	BU538441	pre-pairing-region	1	319	319	32	10.0313
antisense	U94319	pre-pairing-region	1	1957	1957	33	1.68625
sense	AK126088	pre-pairing-region	1	421	421	33	7.83848
antisense	BI909810	pre-pairing-region	1	333	333	33	9.90991
antisense	AK057850	pre-pairing-region	1	168	168	33	19.6429
antisense	AK094513	pre-pairing-region	1	1404	1404	34	2.42165
sense	CR593695	pre-pairing-region	1	1049	1049	34	3.24118
sense	AF348468	pre-pairing-region	1	561	561	34	6.06061
sense	AF348468	pre-pairing-region	1	561	561	34	6.06061
antisense	AK057884	pre-pairing-region	1	285	285	34	11.9298
antisense	AB030304	pre-pairing-region	1	579	579	35	6.04491
antisense	BC008848	pre-pairing-region	1	481	481	35	7.27651
sense	AK123360	pre-pairing-region	1	426	426	35	8.21596
antisense	CR598625	pre-pairing-region	1	235	235	35	14.8936
antisense	CR598625	pre-pairing-region	1	235	235	35	14.8936
sense	AX810704	pre-pairing-region	1	804	804	36	4.47761
sense	BC063498	pre-pairing-region	1	319	319	36	11.2853
sense	AK122779	pre-pairing-region	1	278	278	36	12.9496
antisense	AK131470	pre-pairing-region	1	3642	3642	37	1.01593
sense	AK095477	pre-pairing-region	1	1730	1730	37	2.13873
sense	AK126420	pre-pairing-region	1	697	697	37	5.30846
sense	BC042096	pre-pairing-region	1	695	695	37	5.32374
sense	CF994282	pre-pairing-region	1	395	395	37	9.36709
sense	BC018708	pre-pairing-region	1	304	304	37	12.1711
antisense	AK091875	pre-pairing-region	1	897	897	38	4.23634
antisense	AK091875	pre-pairing-region	1	897	897	38	4.23634
sense	AF019968	pre-pairing-region	1	553	553	38	6.87161
sense	BX444320	pre-pairing-region	1	455	455	38	8.35165
sense	BC041872	pre-pairing-region	1	438	438	38	8.6758
sense	BC021162	pre-pairing-region	1	373	373	38	10.1877
antisense	AK124871	pre-pairing-region	1	250	250	38	15.2
sense	BC075811	pre-pairing-region	1	1486	1486	40	2.69179
sense	AX747131	pre-pairing-region	1	423	423	40	9.45626
sense	BC043645	pre-pairing-region	1	352	352	40	11.3636
sense	CR590915	pre-pairing-region	1	248	248	40	16.129
antisense	AK055458	pre-pairing-region	1	634	634	41	6.46688
sense	AK123974	pre-pairing-region	1	332	332	41	12.3494
antisense	AF527766	pre-pairing-region	1	302	302	41	13.5762
antisense	AK128337	pre-pairing-region	1	2400	2400	42	1.75
antisense	BC054517	pre-pairing-region	1	1131	1131	42	3.71353
antisense	AK074335	pre-pairing-region	1	366	366	42	11.4754
antisense	AY005799	pre-pairing-region	1	1428	1428	43	3.0112
antisense	AK124468	pre-pairing-region	1	1297	1297	43	3.31534
sense	AF348468	pre-pairing-region	1	1144	1144	43	3.75874
antisense	AF461266	pre-pairing-region	1	1896	1896	44	2.32068
antisense	AK025649	pre-pairing-region	1	1824	1824	44	2.41228
sense	D32257	pre-pairing-region	1	592	592	44	7.43243
sense	CR597960	pre-pairing-region	1	469	469	44	9.38166
sense	AK023673	pre-pairing-region	1	2590	2590	45	1.73745
sense	AK055939	pre-pairing-region	1	418	418	45	10.7656
sense	BX538082	pre-pairing-region	1	368	368	45	12.2283
sense	BC036879	pre-pairing-region	1	347	347	45	12.9683
antisense	AK055927	pre-pairing-region	1	2108	2108	47	2.2296
sense	BC050415	pre-pairing-region	1	1583	1583	47	2.96905
sense	U24169	pre-pairing-region	1	686	686	47	6.85131
antisense	BM149750	pre-pairing-region	1	458	458	47	10.262
sense	BU158437	pre-pairing-region	1	295	295	48	16.2712
sense	U97670	pre-pairing-region	1	2322	2322	49	2.11025
antisense	AK091030	pre-pairing-region	1	535	535	49	9.15888
antisense	CR627053	pre-pairing-region	1	340	340	49	14.4118
antisense	AF091433	pre-pairing-region	1	2390	2390	50	2.09205
antisense	AK057362	pre-pairing-region	1	1710	1710	50	2.92398
sense	AL832648	pre-pairing-region	1	1083	1083	50	4.61681
sense	AK027859	pre-pairing-region	1	1011	1011	50	4.9456
antisense	BX648637	pre-pairing-region	1	517	517	50	9.67118
antisense	BC045573	pre-pairing-region	1	486	486	50	10.2881
antisense	BC019904	pre-pairing-region	1	381	381	51	13.3858
antisense	BX641000	pre-pairing-region	1	2846	2846	52	1.82713
antisense	AL832142	pre-pairing-region	1	2363	2363	52	2.20059
antisense	BC002437	pre-pairing-region	1	691	691	52	7.52533
sense	BX647755	pre-pairing-region	1	420	420	52	12.381
sense	BI462408	pre-pairing-region	1	334	334	52	15.5689
sense	BC062300	pre-pairing-region	1	1026	1026	53	5.16569
sense	BC041802	pre-pairing-region	1	332	332	53	15.9639
sense	BC041802	pre-pairing-region	1	332	332	53	15.9639
sense	BC044931	pre-pairing-region	1	1945	1945	54	2.77635
sense	BC036373	pre-pairing-region	1	723	723	54	7.46888
antisense	BC071800	pre-pairing-region	1	590	590	54	9.15254
antisense	U66879	pre-pairing-region	1	442	442	54	12.2172
sense	BM797032	pre-pairing-region	1	352	352	54	15.3409
sense	BC065258	pre-pairing-region	1	3079	3079	55	1.78629
sense	AL832419	pre-pairing-region	1	1042	1042	55	5.27831
antisense	AK057731	pre-pairing-region	1	542	542	55	10.1476
sense	BQ220962	pre-pairing-region	1	347	347	55	15.8501
sense	BX640701	pre-pairing-region	1	2118	2118	56	2.644
sense	BC029050	pre-pairing-region	1	972	972	56	5.76132
sense	BC029050	pre-pairing-region	1	972	972	56	5.76132
sense	BC032497	pre-pairing-region	1	596	596	56	9.39597
antisense	AF288571	pre-pairing-region	1	587	587	56	9.54003
sense	BC008022	pre-pairing-region	1	516	516	56	10.8527
antisense	AK027016	pre-pairing-region	1	2139	2139	57	2.6648
sense	BX538250	pre-pairing-region	1	1299	1299	57	4.38799
antisense	AK092039	pre-pairing-region	1	727	727	57	7.84044
sense	U86751	pre-pairing-region	1	651	651	57	8.75576
antisense	AF044321	pre-pairing-region	1	1629	1629	58	3.56047
antisense	AK097621	pre-pairing-region	1	883	883	58	6.56852
antisense	CR604112	pre-pairing-region	1	739	739	58	7.84844
antisense	CR604112	pre-pairing-region	1	739	739	58	7.84844
sense	CR613650	pre-pairing-region	1	610	610	58	9.5082
antisense	AK128017	pre-pairing-region	1	507	507	58	11.4398
antisense	BC063296	pre-pairing-region	1	1553	1553	59	3.7991
sense	D16350	pre-pairing-region	1	1579	1579	61	3.8632
antisense	AF199235	pre-pairing-region	1	631	631	61	9.66719
sense	D32257	pre-pairing-region	1	1337	1337	62	4.63725
antisense	S78085	pre-pairing-region	1	789	789	64	8.11153
sense	BM718772	pre-pairing-region	1	614	614	64	10.4235
sense	AK075301	pre-pairing-region	1	1461	1461	65	4.44901
sense	AF442495	pre-pairing-region	1	1030	1030	65	6.31068
sense	BC036434	pre-pairing-region	1	1930	1930	66	3.41969
antisense	AK123921	pre-pairing-region	1	519	519	66	12.7168
sense	AY343323	pre-pairing-region	1	366	366	66	18.0328
sense	AK001893	pre-pairing-region	1	1509	1509	67	4.44003
sense	CR601814	pre-pairing-region	1	1375	1375	67	4.87273
antisense	L19783	pre-pairing-region	1	1173	1173	67	5.71185
sense	BC030136	pre-pairing-region	1	573	573	67	11.6928
antisense	BX648185	pre-pairing-region	1	2966	2966	68	2.29265
sense	AY036623	pre-pairing-region	1	1210	1210	68	5.61983
sense	AF027826	pre-pairing-region	1	1141	1141	68	5.95968
sense	BC039240	pre-pairing-region	1	3182	3182	69	2.16845
sense	AL832745	pre-pairing-region	1	1801	1801	69	3.8312
antisense	AK131251	pre-pairing-region	1	1205	1205	69	5.72614
antisense	Y14436	pre-pairing-region	1	1138	1138	69	6.06327
antisense	CR602927	pre-pairing-region	1	840	840	70	8.33333
antisense	AB050438	pre-pairing-region	1	634	634	70	11.041
sense	X03747	pre-pairing-region	1	2022	2022	71	3.51137
antisense	AK131456	pre-pairing-region	1	1798	1798	71	3.94883
antisense	AK131456	pre-pairing-region	1	1798	1798	71	3.94883
sense	AK096334	pre-pairing-region	1	1024	1024	71	6.93359
antisense	BX648806	pre-pairing-region	1	708	708	71	10.0282
antisense	AK090598	pre-pairing-region	1	1411	1411	72	5.10276
antisense	BC057837	pre-pairing-region	1	828	828	72	8.69565
sense	AF250731	pre-pairing-region	1	2108	2108	73	3.463
antisense	CR599601	pre-pairing-region	1	587	587	73	12.4361
sense	AK097456	pre-pairing-region	1	1739	1739	74	4.25532
sense	BC046149	pre-pairing-region	1	774	774	74	9.56072
antisense	AK126671	pre-pairing-region	1	701	701	75	10.699
antisense	AK126671	pre-pairing-region	1	701	701	75	10.699
antisense	BX648705	pre-pairing-region	1	930	930	76	8.17204
antisense	BC001178	pre-pairing-region	1	602	602	76	12.6246
sense	AK131543	pre-pairing-region	1	417	417	76	18.2254
antisense	AK075239	pre-pairing-region	1	1000	1000	77	7.7
antisense	AB002371	pre-pairing-region	1	5567	5567	79	1.41908
antisense	CR602154	pre-pairing-region	1	697	697	79	11.3343
antisense	D31716	pre-pairing-region	1	1176	1176	80	6.80272
sense	BC016351	pre-pairing-region	1	712	712	80	11.236
antisense	BC046629	pre-pairing-region	1	583	583	80	13.7221
antisense	CR616605	pre-pairing-region	1	1252	1252	81	6.46965
antisense	BC033238	pre-pairing-region	1	1216	1216	81	6.66118
sense	AY358744	pre-pairing-region	1	692	692	81	11.7052
antisense	AF218008	pre-pairing-region	1	783	783	82	10.4725
antisense	AK001352	pre-pairing-region	1	680	680	82	12.0588
antisense	AF054174	pre-pairing-region	1	946	946	83	8.77378
antisense	AB037762	pre-pairing-region	1	2380	2380	84	3.52941
antisense	BC040208	pre-pairing-region	1	777	777	84	10.8108
antisense	AK124141	pre-pairing-region	1	707	707	84	11.8812
sense	AL834339	pre-pairing-region	1	1947	1947	85	4.36569
antisense	BC027596	pre-pairing-region	1	1930	1930	86	4.45596
sense	BC001906	pre-pairing-region	1	684	684	86	12.5731
sense	AF083217	pre-pairing-region	1	2315	2315	87	3.7581
sense	BC002660	pre-pairing-region	1	1681	1681	87	5.17549
antisense	BC066935	pre-pairing-region	1	1411	1411	87	6.16584
antisense	BX537968	pre-pairing-region	1	805	805	87	10.8075
antisense	BC001754	pre-pairing-region	1	748	748	87	11.631
sense	AK096494	pre-pairing-region	1	1771	1771	88	4.96894
sense	BC047663	pre-pairing-region	1	1364	1364	92	6.74487
sense	AK026965	pre-pairing-region	1	1052	1052	93	8.8403
antisense	BC000107	pre-pairing-region	1	2293	2293	95	4.14304
antisense	BC033324	pre-pairing-region	1	882	882	95	10.771
sense	AJ300461	pre-pairing-region	1	2236	2236	96	4.29338
antisense	Z30425	pre-pairing-region	1	1188	1188	96	8.08081
antisense	X86032	pre-pairing-region	1	908	908	96	10.5727
antisense	BC050569	pre-pairing-region	1	1018	1018	97	9.52849
sense	AF213666	pre-pairing-region	1	1409	1409	98	6.95529
sense	AF410783	pre-pairing-region	1	941	941	99	10.5207
antisense	AK022955	pre-pairing-region	1	2022	2022	100	4.9456
sense	BC003159	pre-pairing-region	1	1727	1727	101	5.84829
sense	BC000323	pre-pairing-region	1	1194	1194	101	8.45896
sense	BC012852	pre-pairing-region	1	1729	1729	102	5.89936
sense	CR600124	pre-pairing-region	1	1260	1260	102	8.09524
antisense	AK026524	pre-pairing-region	1	984	984	102	10.3659
antisense	CR613414	pre-pairing-region	1	738	738	102	13.8211
sense	BC023503	pre-pairing-region	1	3714	3714	103	2.77329
antisense	AB060968	pre-pairing-region	1	2936	2936	103	3.50817
sense	BX647402	pre-pairing-region	1	1455	1455	103	7.07904
antisense	BC066339	pre-pairing-region	1	1041	1041	103	9.89433
antisense	BC036453	pre-pairing-region	1	2167	2167	104	4.79926
sense	AK097402	pre-pairing-region	1	1385	1385	104	7.50903
antisense	BC043258	pre-pairing-region	1	3911	3911	105	2.68474
sense	CR627469	pre-pairing-region	1	1066	1066	105	9.84991
antisense	CR627390	pre-pairing-region	1	1162	1162	106	9.1222
sense	AB161944	pre-pairing-region	1	3118	3118	107	3.43169
antisense	AK098201	pre-pairing-region	1	1008	1008	109	10.8135
antisense	AK098201	pre-pairing-region	1	1008	1008	109	10.8135
antisense	BC033507	pre-pairing-region	1	881	881	109	12.3723
antisense	M54968	pre-pairing-region	1	5550	5550	110	1.98198
sense	AL834521	pre-pairing-region	1	2809	2809	110	3.91598
sense	AB030733	pre-pairing-region	1	960	960	111	11.5625
sense	BC007970	pre-pairing-region	1	1640	1640	112	6.82927
sense	BC052560	pre-pairing-region	1	1197	1197	112	9.35673
sense	J04513	pre-pairing-region	1	1181	1181	114	9.65284
antisense	AB115770	pre-pairing-region	1	1050	1050	115	10.9524
antisense	AK000419	pre-pairing-region	1	903	903	117	12.9568
antisense	M83738	pre-pairing-region	1	1715	1715	119	6.93878
antisense	AF099740	pre-pairing-region	1	1482	1482	119	8.02969
sense	AK097372	pre-pairing-region	1	1366	1366	119	8.71157
antisense	AK094167	pre-pairing-region	1	911	911	119	13.0626
sense	AK021414	pre-pairing-region	1	1295	1295	121	9.34363
sense	U74667	pre-pairing-region	1	1406	1406	123	8.74822
sense	BC020509	pre-pairing-region	1	1371	1371	123	8.97155
sense	AK057347	pre-pairing-region	1	1329	1329	123	9.25508
sense	AK057347	pre-pairing-region	1	1329	1329	123	9.25508
sense	AF120323	pre-pairing-region	1	2488	2488	124	4.98392
antisense	BC014427	pre-pairing-region	1	1721	1721	124	7.20511
antisense	AB037790	pre-pairing-region	1	2805	2805	125	4.45633
sense	BC034490	pre-pairing-region	1	2809	2809	126	4.48558
antisense	AY140906	pre-pairing-region	1	833	833	126	15.1261
sense	BC001777	pre-pairing-region	1	1352	1352	127	9.39349
sense	BC015715	pre-pairing-region	1	2684	2684	128	4.769
sense	BC067083	pre-pairing-region	1	1017	1017	128	12.586
sense	AF094760	pre-pairing-region	1	1127	1127	129	11.4463
antisense	AF225422	pre-pairing-region	1	1294	1294	131	10.1236
sense	BC014592	pre-pairing-region	1	1058	1058	131	12.3819
sense	AK027703	pre-pairing-region	1	1988	1988	132	6.63984
antisense	AK096530	pre-pairing-region	1	1826	1826	132	7.22892
sense	BC034980	pre-pairing-region	1	1772	1772	132	7.44921
antisense	BC062340	pre-pairing-region	1	1177	1177	132	11.215
antisense	AY211494	pre-pairing-region	1	916	916	132	14.4105
sense	AK091145	pre-pairing-region	1	2043	2043	133	6.51003
sense	CR612592	pre-pairing-region	1	1002	1002	135	13.4731
sense	M10036	pre-pairing-region	1	1668	1668	137	8.21343
sense	BC018705	pre-pairing-region	1	1448	1448	137	9.46133
sense	AK074525	pre-pairing-region	1	1344	1344	137	10.1935
sense	AK057416	pre-pairing-region	1	1484	1484	139	9.36658
sense	U88620	pre-pairing-region	1	1257	1257	139	11.0581
antisense	BC052781	pre-pairing-region	1	3066	3066	140	4.56621
sense	BX647913	pre-pairing-region	1	2607	2607	142	5.44687
sense	BC001874	pre-pairing-region	1	1421	1421	142	9.99296
antisense	CR596164	pre-pairing-region	1	991	991	142	14.329
antisense	BC051865	pre-pairing-region	1	1484	1484	143	9.63612
antisense	AB058754	pre-pairing-region	1	1389	1389	143	10.2952
antisense	AB058754	pre-pairing-region	1	1389	1389	143	10.2952
sense	BC002759	pre-pairing-region	1	994	994	143	14.3863
sense	AK122643	pre-pairing-region	1	1325	1325	144	10.8679
sense	AK075292	pre-pairing-region	1	1176	1176	144	12.2449
antisense	AK097705	pre-pairing-region	1	1090	1090	144	13.211
antisense	D89094	pre-pairing-region	1	3644	3644	145	3.97914
sense	BC001725	pre-pairing-region	1	1372	1372	145	10.5685
antisense	AL110193	pre-pairing-region	1	1260	1260	145	11.5079
sense	D49742	pre-pairing-region	1	2246	2246	148	6.58949
antisense	BC002628	pre-pairing-region	1	1026	1026	151	14.7173
sense	AB023235	pre-pairing-region	1	3293	3293	152	4.61585
sense	AL832247	pre-pairing-region	1	2028	2028	152	7.49507
sense	AK056443	pre-pairing-region	1	1939	1939	152	7.83909
antisense	CR598399	pre-pairing-region	1	1718	1718	152	8.8475
sense	BC014092	pre-pairing-region	1	1779	1779	155	8.71276
antisense	AK127616	pre-pairing-region	1	1458	1458	155	10.631
antisense	CR604537	pre-pairing-region	1	1828	1828	157	8.58862
sense	BX537951	pre-pairing-region	1	1710	1710	157	9.18129
sense	AK091226	pre-pairing-region	1	2967	2967	158	5.32524
sense	AK024529	pre-pairing-region	1	1447	1447	159	10.9883
sense	BC031868	pre-pairing-region	1	1565	1565	164	10.4792
sense	AK025395	pre-pairing-region	1	2123	2123	165	7.77202
sense	AF211848	pre-pairing-region	1	1693	1693	166	9.80508
sense	AF141305	pre-pairing-region	1	1812	1812	167	9.21634
antisense	BC013943	pre-pairing-region	1	1008	1008	167	16.5675
antisense	AB075843	pre-pairing-region	1	1343	1343	168	12.5093
sense	AF284095	pre-pairing-region	1	1449	1449	170	11.7322
antisense	BC002983	pre-pairing-region	1	1019	1019	170	16.683
antisense	AY314006	pre-pairing-region	1	5247	5247	171	3.25901
sense	AK054889	pre-pairing-region	1	1524	1524	171	11.2205
sense	BC012798	pre-pairing-region	1	1264	1264	172	13.6076
antisense	U09477	pre-pairing-region	1	2896	2896	174	6.00829
sense	X97795	pre-pairing-region	1	2461	2461	175	7.11093
antisense	AK025922	pre-pairing-region	1	1402	1402	175	12.4822
sense	AK074812	pre-pairing-region	1	2600	2600	178	6.84615
sense	BC004556	pre-pairing-region	1	2403	2403	178	7.40741
sense	AK095851	pre-pairing-region	1	1496	1496	180	12.0321
antisense	AK056377	pre-pairing-region	1	2122	2122	182	8.57681
sense	BC029138	pre-pairing-region	1	1982	1982	183	9.2331
sense	BC050395	pre-pairing-region	1	2065	2065	184	8.91041
sense	AK056405	pre-pairing-region	1	1509	1509	185	12.2598
sense	AK056405	pre-pairing-region	1	1509	1509	185	12.2598
sense	BC071594	pre-pairing-region	1	4129	4129	186	4.50472
antisense	AK128615	pre-pairing-region	1	4016	4016	186	4.63147
sense	AK025974	pre-pairing-region	1	1746	1746	187	10.7102
antisense	AK124977	pre-pairing-region	1	1584	1584	190	11.9949
antisense	AL136813	pre-pairing-region	1	2043	2043	193	9.44689
antisense	BC070041	pre-pairing-region	1	1693	1693	194	11.4589
sense	AK095340	pre-pairing-region	1	1975	1975	196	9.92405
antisense	BC041564	pre-pairing-region	1	1652	1652	197	11.9249
antisense	CR597431	pre-pairing-region	1	1669	1669	198	11.8634
sense	AK130031	pre-pairing-region	1	2005	2005	199	9.92519
sense	AK027296	pre-pairing-region	1	1843	1843	199	10.7976
antisense	BC030206	pre-pairing-region	1	3026	3026	200	6.60939
sense	CR600382	pre-pairing-region	1	1913	1913	200	10.4548
antisense	BC010696	pre-pairing-region	1	1734	1734	200	11.534
antisense	BC003007	pre-pairing-region	1	1924	1924	201	10.447
sense	BC009383	pre-pairing-region	1	1519	1519	201	13.2324
antisense	AL833295	pre-pairing-region	1	3672	3672	202	5.50109
antisense	AK122828	pre-pairing-region	1	2020	2020	202	10
sense	AK096649	pre-pairing-region	1	1647	1647	202	12.2647
antisense	BC018119	pre-pairing-region	1	3076	3076	204	6.63199
antisense	BC028370	pre-pairing-region	1	2645	2645	206	7.78828
antisense	AK097419	pre-pairing-region	1	1596	1596	209	13.0952
antisense	AB018343	pre-pairing-region	1	4723	4723	210	4.44633
sense	AB095941	pre-pairing-region	1	2103	2103	210	9.98573
antisense	BC041032	pre-pairing-region	1	2105	2105	211	10.0238
sense	BC028334	pre-pairing-region	1	2048	2048	212	10.3516
antisense	AK055380	pre-pairing-region	1	1971	1971	214	10.8574
antisense	AY555274	pre-pairing-region	1	6724	6724	215	3.1975
sense	AB018280	pre-pairing-region	1	3415	3415	215	6.29575
antisense	AK093344	pre-pairing-region	1	2190	2190	215	9.81735
sense	AB051518	pre-pairing-region	1	7853	7853	217	2.76328
antisense	AF488803	pre-pairing-region	1	4554	4554	217	4.76504
antisense	BC048344	pre-pairing-region	1	2662	2662	218	8.18933
sense	U53174	pre-pairing-region	1	1875	1875	220	11.7333
sense	BC021056	pre-pairing-region	1	1655	1655	220	13.2931
sense	BC063847	pre-pairing-region	1	4875	4875	221	4.53333
antisense	BC002856	pre-pairing-region	1	3117	3117	221	7.09015
sense	BC018928	pre-pairing-region	1	2503	2503	223	8.90931
sense	BC018928	pre-pairing-region	1	2503	2503	223	8.90931
antisense	AK093366	pre-pairing-region	1	1945	1945	223	11.4653
sense	AK126655	pre-pairing-region	1	2052	2052	225	10.9649
sense	BX537706	pre-pairing-region	1	2278	2278	227	9.96488
antisense	BC008900	pre-pairing-region	1	2158	2158	227	10.519
sense	AK074080	pre-pairing-region	1	1701	1701	227	13.3451
sense	AB018336	pre-pairing-region	1	2537	2537	228	8.98699
antisense	M69181	pre-pairing-region	1	5030	5030	229	4.55268
sense	BC011728	pre-pairing-region	1	2088	2088	233	11.159
sense	AF081466	pre-pairing-region	1	2549	2549	240	9.41546
sense	AX747801	pre-pairing-region	1	1819	1819	240	13.1941
sense	AB037759	pre-pairing-region	1	4309	4309	244	5.66257
antisense	BX647788	pre-pairing-region	1	4366	4366	245	5.61154
sense	AK094948	pre-pairing-region	1	2296	2296	246	10.7143
antisense	AK096268	pre-pairing-region	1	2279	2279	247	10.8381
antisense	AB011142	pre-pairing-region	1	10108	10108	250	2.47329
antisense	AL050371	pre-pairing-region	1	2475	2475	253	10.2222
antisense	AK090922	pre-pairing-region	1	2180	2180	253	11.6055
antisense	AB020598	pre-pairing-region	1	2039	2039	253	12.408
antisense	BC012191	pre-pairing-region	1	2257	2257	254	11.2539
sense	BC036482	pre-pairing-region	1	2503	2503	255	10.1878
sense	BC064332	pre-pairing-region	1	2265	2265	259	11.4349
sense	L76702	pre-pairing-region	1	2943	2943	260	8.83452
antisense	BC003541	pre-pairing-region	1	2639	2639	260	9.85222
antisense	AB008535	pre-pairing-region	1	2753	2753	261	9.48057
sense	AK122956	pre-pairing-region	1	3303	3303	263	7.96246
antisense	M83651	pre-pairing-region	1	2255	2255	265	11.7517
antisense	BC021294	pre-pairing-region	1	2169	2169	266	12.2637
sense	AK122592	pre-pairing-region	1	2008	2008	266	13.247
antisense	AK023726	pre-pairing-region	1	1994	1994	266	13.34
antisense	BX537366	pre-pairing-region	1	2786	2786	267	9.58363
sense	BC007992	pre-pairing-region	1	2621	2621	269	10.2633
sense	CR623107	pre-pairing-region	1	2015	2015	271	13.4491
sense	X95263	pre-pairing-region	1	3077	3077	275	8.93728
sense	BC026357	pre-pairing-region	1	2079	2079	282	13.5642
antisense	AK124977	pre-pairing-region	1	2493	2493	283	11.3518
antisense	AK023993	pre-pairing-region	1	1962	1962	285	14.526
antisense	CR603670	pre-pairing-region	1	1598	1598	286	17.8974
antisense	AK024433	pre-pairing-region	1	3749	3749	290	7.7354
sense	BC015584	pre-pairing-region	1	2431	2431	292	12.0115
antisense	AK122926	pre-pairing-region	1	3131	3131	294	9.38997
sense	BC065931	pre-pairing-region	1	2458	2458	295	12.0016
antisense	X90857	pre-pairing-region	1	2846	2846	296	10.4006
sense	AK172808	pre-pairing-region	1	2905	2905	297	10.2238
antisense	AF311313	pre-pairing-region	1	2760	2760	300	10.8696
antisense	BC039077	pre-pairing-region	1	2036	2036	300	14.7348
sense	AF259501	pre-pairing-region	1	2490	2490	302	12.1285
sense	BC037299	pre-pairing-region	1	2340	2340	302	12.906
antisense	BX649017	pre-pairing-region	1	5002	5002	303	6.05758
sense	BX648657	pre-pairing-region	1	4644	4644	306	6.58915
antisense	AY217346	pre-pairing-region	1	2558	2558	315	12.3143
antisense	BC072004	pre-pairing-region	1	3101	3101	318	10.2548
antisense	AJ309567	pre-pairing-region	1	3472	3472	319	9.18779
sense	BC036443	pre-pairing-region	1	3188	3188	319	10.0063
sense	AF020544	pre-pairing-region	1	2805	2805	321	11.4439
antisense	AY358456	pre-pairing-region	1	2288	2288	323	14.1171
sense	D25216	pre-pairing-region	1	2542	2542	329	12.9426
sense	AL832034	pre-pairing-region	1	3606	3606	333	9.23461
sense	AL832034	pre-pairing-region	1	3606	3606	333	9.23461
antisense	AY048121	pre-pairing-region	1	2561	2561	334	13.0418
antisense	AB058743	pre-pairing-region	1	7650	7650	338	4.4183
sense	AK127259	pre-pairing-region	1	3847	3847	352	9.14999
antisense	AY515311	pre-pairing-region	1	2986	2986	355	11.8888
sense	BC075701	pre-pairing-region	1	3836	3836	359	9.35871
sense	AL831838	pre-pairing-region	1	4009	4009	360	8.9798
antisense	AL834262	pre-pairing-region	1	2970	2970	362	12.1886
sense	AK057342	pre-pairing-region	1	2807	2807	363	12.932
antisense	AK125872	pre-pairing-region	1	4460	4460	368	8.25112
antisense	BC070103	pre-pairing-region	1	4701	4701	370	7.87067
sense	AB011154	pre-pairing-region	1	5708	5708	371	6.49965
sense	AK000546	pre-pairing-region	1	2665	2665	372	13.9587
antisense	AJ459424	pre-pairing-region	1	3904	3904	373	9.5543
antisense	BX640730	pre-pairing-region	1	5360	5360	375	6.99627
antisense	AK128065	pre-pairing-region	1	4821	4821	375	7.77847
sense	AB096248	pre-pairing-region	1	5646	5646	381	6.74814
sense	AK123974	pre-pairing-region	1	2819	2819	386	13.6928
antisense	BC005823	pre-pairing-region	1	3909	3909	387	9.90023
sense	AB014518	pre-pairing-region	1	3897	3897	388	9.95638
sense	AK128497	pre-pairing-region	1	2875	2875	388	13.4957
antisense	X99226	pre-pairing-region	1	3964	3964	389	9.81332
antisense	X99226	pre-pairing-region	1	3964	3964	389	9.81332
antisense	AB037715	pre-pairing-region	1	5390	5390	391	7.25417
sense	BC041772	pre-pairing-region	1	3312	3312	391	11.8056
antisense	BC068590	pre-pairing-region	1	2386	2386	394	16.513
sense	AK128497	pre-pairing-region	1	3289	3289	427	12.9827
sense	BC063294	pre-pairing-region	1	3275	3275	444	13.5573
antisense	BC071561	pre-pairing-region	1	5152	5152	446	8.65683
antisense	BC028131	pre-pairing-region	1	3611	3611	449	12.4342
sense	AB011114	pre-pairing-region	1	4101	4101	453	11.0461
antisense	BC050280	pre-pairing-region	1	4076	4076	480	11.7763
sense	AL133022	pre-pairing-region	1	4702	4702	485	10.3148
antisense	BC064840	pre-pairing-region	1	4043	4043	491	12.1444
sense	AB033026	pre-pairing-region	1	6291	6291	501	7.96376
antisense	AF147709	pre-pairing-region	1	4390	4390	510	11.6173
sense	AJ320497	pre-pairing-region	1	13354	13354	521	3.90145
sense	Y14385	pre-pairing-region	1	4711	4711	525	11.1441
antisense	U51269	pre-pairing-region	1	3986	3986	548	13.7481
sense	AB113647	pre-pairing-region	1	4439	4439	550	12.3902
sense	AL834321	pre-pairing-region	1	4377	4377	552	12.6114
sense	BC082974	pre-pairing-region	1	4499	4499	629	13.9809
sense	AK000002	pre-pairing-region	1	4956	4956	640	12.9136
sense	AK024495	pre-pairing-region	1	4604	4604	722	15.682
sense	BC035589	pre-pairing-region	1	6120	6120	723	11.8137
antisense	AY255669	pre-pairing-region	1	5906	5906	733	12.4111
antisense	AB033022	pre-pairing-region	1	5461	5461	768	14.0634
antisense	D87071	pre-pairing-region	1	6328	6328	771	12.1839

## Sheet: List of conserved S-AS pairs
Sense-antisense pairs	Overlappin region	comments
AA043058 vs U09477
AA331511 vs CR613414
AA405140 vs BC041366
AA417220 vs AV708830
AA825341 vs BF508344
AB011114 vs AL050371
AB011154 vs AK055927
AB014518 vs CR601630
AB018280 vs BC014427
AB018336 vs AK124871
AB023235 vs BC063296
AB027710 vs AK074597
AB030733 vs X00910
AB033026 vs L19783
AB037759 vs BM802003
AB040891 vs AK096470
AB051518 vs AK027016
AB095941 vs AK122828
AB096248 vs BC027596
AB113647 vs AK023726
AB161944 vs AF091433
AF001891 vs AK124141
AF019968 vs BE302996
AF020544 vs BC003007
AF027826 vs AL832142
AF061832 vs BC045573
AF081466 vs BC042033
AF082556 vs CR590086
AF083217 vs AY555274
AF094760 vs BC057837
AF120323 vs AK022993
AF140501 vs CR609953
AF141305 vs AF311313
AF141305 vs BC001658
AF152305 vs BC043441
AF211848 vs AJ309567
AF213666 vs AB030304
AF245356 vs BC040208
AF250731 vs AY005799
AF259501 vs CB989594
AF284095 vs CK823481
AF300717 vs AK055458
AF348468 vs AB037762
AF348468 vs BX537526
AF348468 vs BX537526
AF410783 vs BX508466
AF442495 vs AB075843
AJ278110 vs BC024931
AJ300461 vs AK128337
AJ320497 vs AK022955
AK000002 vs AK055380
AK000406 vs AK002144
AK000546 vs AB020598
AK001236 vs AK098628
AK001409 vs BI758608
AK001893 vs AF044321
AK021414 vs AK097419
AK023673 vs AK090594
AK023916 vs AK123921
AK024495 vs BC039077
AK024529 vs AK128065
AK025395 vs BC021294
AK025621 vs AK074628
AK025974 vs AB008535
AK026302 vs BM564298
AK026305 vs AK057884
AK026965 vs AF054174
AK027296 vs CR604537
AK027412 vs AK097710
AK027703 vs AK125173
AK027859 vs AK122926
AK054889 vs AY217346
AK055459 vs BM783259
AK055656 vs AK131456
AK055656 vs AK131456
AK055939 vs AK057544
AK055956 vs BX648944
AK056405 vs X99226
AK056405 vs X99226
AK056443 vs BC068590
AK056550 vs AA111835
AK057061 vs BC051846
AK057342 vs BC062340
AK057347 vs CR598625
AK057347 vs CR598625
AK057416 vs M83651
AK057476 vs AJ278148
AK057730 vs M54968
AK074080 vs AK057850
AK074525 vs AK091030
AK074525 vs CR616605
AK074549 vs BM710728
AK074812 vs AK125872
AK075292 vs AL136813
AK075301 vs BC052781
AK091145 vs AI433681
AK091226 vs AK024433
AK091985 vs BC026103
AK093026 vs AK074441
AK094291 vs AK000419
AK094428 vs S78085
AK094948 vs AK090922
AK095340 vs BC030206
AK095477 vs AB002371
AK095851 vs X86032
AK096334 vs BF970710
AK096494 vs BC008900
AK096649 vs AB028957
AK096880 vs BG215466
AK097372 vs BX648806
AK097402 vs AK000130
AK097456 vs BX647788
AK122592 vs AB115770
AK122643 vs AK130005
AK122779 vs BC000048
AK122956 vs BC003637
AK123360 vs BF972193
AK123974 vs AK025922
AK123974 vs D50371
AK124240 vs AF131741
AK125392 vs BX648990
AK125532 vs AF488803
AK125920 vs BC037171
AK125920 vs BC037171
AK126088 vs M83738
AK126410 vs AY314006
AK126420 vs BC010696
AK126559 vs AF257305
AK126655 vs BC008848
AK127259 vs AK096530
AK128497 vs AB033022
AK128497 vs AJ605558
AK129723 vs BC043193
AK130031 vs AF106697
AK130031 vs U51269
AK131543 vs BC041812
AK172808 vs AK054821
AK172808 vs CR597431
AL117430 vs BC020676
AL133022 vs BC034928
AL133091 vs AK131251
AL545136 vs BC051865
AL713650 vs AW404679
AL831838 vs AB018343
AL832034 vs AB058754
AL832034 vs AB058754
AL832247 vs BC048344
AL832419 vs AK026099
AL832470 vs BC036509
AL832648 vs M69181
AL832745 vs AK057362
AL834253 vs CF126629
AL834321 vs BC013943
AL834339 vs BC036453
AL834521 vs F07163
AW161256 vs BI118180
AX747131 vs BG773262
AX747801 vs AK075038
AX810704 vs AF461266
AY036623 vs AJ310566
AY217348 vs AK125571
AY343323 vs AK123292
AY358266 vs BC020213
AY358744 vs AK001352
BC000046 vs BX648637
BC000323 vs CN290839
BC001725 vs BC071800
BC001777 vs CR596164
BC001874 vs BX537968
BC001906 vs AK056250
BC002572 vs AB037715
BC002660 vs AK128615
BC002759 vs BC064840
BC003159 vs BC003541
BC004556 vs BC012191
BC004929 vs AL834347
BC006286 vs BM474343
BC007970 vs AK056377
BC007992 vs CR598399
BC008022 vs CN371247
BC009383 vs BX391057
BC009520 vs CD387847
BC009645 vs AF124726
BC010081 vs BC038594
BC010105 vs AK128017
BC011728 vs AK000419
BC012798 vs AY255669
BC012852 vs BC071561
BC014092 vs AK026524
BC014592 vs AK124977
BC014950 vs BC038673
BC014982 vs Z11518
BC015394 vs AF143875
BC015584 vs AY211494
BC015715 vs BC018119
BC016351 vs AL110193
BC016930 vs U69274
BC017557 vs L14812
BC018705 vs CR627390
BC018708 vs BI909810
BC018928 vs AK126671
BC018928 vs AK126671
BC020509 vs BC050280
BC020624 vs AF288571
BC021056 vs D87071
BC021162 vs AK075239
BC022448 vs AF187845
BC022448 vs AF187845
BC022453 vs AK096309
BC023503 vs BC066339
BC026357 vs AK023993
BC028334 vs BC028370
BC028708 vs AF318304
BC029050 vs CR604112
BC029050 vs CR604112
BC029138 vs BX649017
BC029297 vs U66879
BC030136 vs AF272897
BC030662 vs AK023259
BC031868 vs BC041032
BC032497 vs AK097705
BC033833 vs AF199235
BC034490 vs AK123139
BC034980 vs BC045799
BC035589 vs AY358456
BC036373 vs CR627053
BC036434 vs BC054517
BC036443 vs BC002856
BC036482 vs AY048121
BC036879 vs X75304
BC037281 vs D13644
BC037299 vs BC072004
BC039240 vs BU538441
BC039740 vs BC066935
BC040562 vs BC065555
BC041475 vs BM723110
BC041772 vs AF147709
BC041802 vs AK098201
BC041802 vs AK098201
BC041872 vs BX648705
BC042096 vs AY043282
BC043645 vs BC044307
BC044931 vs AK057788
BC045668 vs AF254069
BC046149 vs AK001497
BC047663 vs AK057175
BC050395 vs AB011142
BC050415 vs F11864
BC051689 vs CR749231
BC051759 vs X82835
BC052560 vs AK093366
BC062300 vs BM471872
BC063294 vs AY515311
BC063498 vs BX647209
BC063847 vs AB060968
BC064332 vs AK093344
BC065258 vs Y14436
BC065931 vs BC005823
BC067083 vs BI253382
BC069437 vs CD520440
BC071594 vs BC043258
BC071752 vs BX431039
BC072670 vs AY454159
BC075701 vs BQ432329
BC075811 vs BC022420
BC075862 vs BI517312
BC082974 vs BC070103
BE253544 vs AA442575
BE798820 vs CR612099
BF313701 vs BI763942
BF964791 vs BQ221178
BG177516 vs AJ010089
BG207204 vs AF099740
BG329805 vs AK074335
BG401569 vs AF245517
BG424218 vs AK002011
BG431163 vs AK025649
BG548248 vs AF349752
BG697350 vs AK122738
BG718375 vs BC033507
BG829700 vs BC008842
BI255921 vs BX641000
BI462408 vs BP353830
BI751989 vs AK124977
BI770775 vs AK025760
BI828664 vs AL049783
BI838705 vs AK002080
BM469222 vs BC030149
BM473700 vs AK057076
BM473700 vs AK057076
BM550311 vs AK125173
BM705037 vs D31716
BM715580 vs BC002628
BM718772 vs AA394287
BM760073 vs CR600451
BM784491 vs AV704781
BM797032 vs U43189
BM920013 vs BC024007
BP356683 vs CB996838
BQ082534 vs AF390028
BQ220962 vs BC078174
BQ425758 vs AK091875
BQ425758 vs AK091875
BQ943201 vs BC033238
BU158437 vs AF071202
BU566442 vs BC070041
BU568414 vs BC047660
BU679327 vs BF436153
BX099352 vs AK001510
BX104608 vs BU177253
BX108565 vs BC030087
BX161496 vs AY102071
BX396051 vs AF218008
BX444320 vs AB103033
BX537706 vs BC052627
BX537951 vs Z30425
BX537965 vs BC033324
BX538082 vs AF527766
BX538250 vs AL833295
BX640609 vs AK125733
BX640701 vs AK090598
BX647274 vs BC008767
BX647402 vs CR602927
BX647470 vs BC067827
BX647755 vs BC001178
BX647913 vs BC000107
BX648486 vs BC020586
BX648657 vs BC028131
CB121890 vs BM149750
CB134700 vs AK097621
CB960709 vs AB050438
CB961922 vs AF060902
CF994282 vs BC046629
CN262270 vs CR624811
CN358253 vs BC011054
CN362885 vs BC002437
CN366367 vs AY140906
CN369245 vs BG031574
CN395278 vs U94319
CN408738 vs CR599601
CR457345 vs AW732863
CR457345 vs AW732863
CR590915 vs AK056186
CR593695 vs AK131470
CR596126 vs AK092163
CR596588 vs AK056751
CR597960 vs BC034944
CR598133 vs AK123707
CR600124 vs AF225422
CR600382 vs AL834262
CR601814 vs AJ459424
CR602817 vs AK094167
CR605393 vs BG470121
CR605474 vs R19077
CR607995 vs BC067794
CR610292 vs D89094
CR610711 vs AK129584
CR612592 vs X90857
CR613650 vs BC050569
CR618846 vs AK075145
CR619219 vs AF112218
CR623107 vs CR603670
CR627469 vs D38048
CR748637 vs AX747812
D16350 vs BX648185
D25216 vs CR607461
D32257 vs AK124468
D32257 vs BC046166
D49742 vs BX640730
H22722 vs AK057731
J04513 vs AF019632
L76702 vs BC001754
M10036 vs BC002983
M33680 vs BC019904
R27426 vs AL597577
U24169 vs AB037790
U32907 vs AY359238
U53174 vs AK127616
U63336 vs BC018366
U74667 vs CR602154
U86751 vs AK092039
U88620 vs L41816
U97670 vs AB058743
X03747 vs AK094513
X91911 vs BC033887
X95263 vs AK096268
X97795 vs BX537366
Y00282 vs BC030006
Y14385 vs BC041564
Z43533 vs BM825411
AF060798 vs AK054731	No pairing region > 25nt
AA009975 vs U09477	No pairing region > 25nt
AA027121 vs AB058743	No pairing region > 25nt
AB002321 vs BC000989	No pairing region > 25nt
AB002337 vs AL834347	No pairing region > 25nt
AB002373 vs AA441812	No pairing region > 25nt
AB007880 vs BC010084	No pairing region > 25nt
AB013299 vs BC037322	No pairing region > 25nt
AB014572 vs AK001392	No pairing region > 25nt
AB017165 vs AF044209	No pairing region > 25nt
AB018280 vs AF468652	No pairing region > 25nt
AB018336 vs BC007852	No pairing region > 25nt
AB020522 vs CR626439	No pairing region > 25nt
AB023199 vs BC057827	No pairing region > 25nt
AB028988 vs AL137568	No pairing region > 25nt
AB033549 vs AB007896	No pairing region > 25nt
AB037815 vs AK127616	No pairing region > 25nt
AB040882 vs AK124755	No pairing region > 25nt
AB040945 vs AK074106	No pairing region > 25nt
AB040955 vs AK125213	No pairing region > 25nt
AB046850 vs AF218818	No pairing region > 25nt
AB048207 vs AB030240	No pairing region > 25nt
AB050014 vs BC041331	No pairing region > 25nt
AB064961 vs AF161434	No pairing region > 25nt
AB094093 vs M64716	No pairing region > 25nt
AB095927 vs Y13286	No pairing region > 25nt
AB188306 vs BC050050	No pairing region > 25nt
AF004563 vs AK090922	No pairing region > 25nt
AF020544 vs BC013201	No pairing region > 25nt
AF047711 vs BC027927	No pairing region > 25nt
AF059194 vs AK075043	No pairing region > 25nt
AF070642 vs BC036228	No pairing region > 25nt
AF073931 vs AF175522	No pairing region > 25nt
AF077615 vs BX640902	No pairing region > 25nt
AF087900 vs AK122942	No pairing region > 25nt
AF087978 vs BC042879	No pairing region > 25nt
AF092138 vs CR749821	No pairing region > 25nt
AF092905 vs BC000952	No pairing region > 25nt
AF099100 vs AX747989	No pairing region > 25nt
AF110640 vs AB082531	No pairing region > 25nt
AF113125 vs D89678	No pairing region > 25nt
AF114836 vs CR619944	No pairing region > 25nt
AF116704 vs BC070272	No pairing region > 25nt
AF132747 vs AK056344	No pairing region > 25nt
AF151857 vs BX648241	No pairing region > 25nt
AF157324 vs AB013818	No pairing region > 25nt
AF168714 vs BC052233	No pairing region > 25nt
AF182034 vs AF251038	No pairing region > 25nt
AF201950 vs CR595143	No pairing region > 25nt
AF211848 vs AB028950	No pairing region > 25nt
AF217968 vs AL136863	No pairing region > 25nt
AF217978 vs BC028156	No pairing region > 25nt
AF250319 vs BX647145	No pairing region > 25nt
AF297709 vs AK024477	No pairing region > 25nt
AF300717 vs AK127717	No pairing region > 25nt
AF301598 vs AY117034	No pairing region > 25nt
AF302110 vs BX640672	No pairing region > 25nt
AF315632 vs BC003503	No pairing region > 25nt
AF328788 vs AF128625	No pairing region > 25nt
AF334735 vs AF300796	No pairing region > 25nt
AF356524 vs Y09723	No pairing region > 25nt
AF416921 vs AK091901	No pairing region > 25nt
AF417490 vs AK074694	No pairing region > 25nt
AF444143 vs BC036013	No pairing region > 25nt
AF459819 vs AB060688	No pairing region > 25nt
AF515448 vs BX648840	No pairing region > 25nt
AF520570 vs AF202640	No pairing region > 25nt
AI378542 vs AK074505	No pairing region > 25nt
AJ427355 vs AJ308108	No pairing region > 25nt
AJ488946 vs CR599500	No pairing region > 25nt
AJ608769 vs BI828209	No pairing region > 25nt
AK000548 vs AK001470	No pairing region > 25nt
AK000611 vs CR611129	No pairing region > 25nt
AK000631 vs BC016820	No pairing region > 25nt
AK000648 vs BC018048	No pairing region > 25nt
AK000941 vs AK096066	No pairing region > 25nt
AK001446 vs CR749398	No pairing region > 25nt
AK001557 vs BX640798	No pairing region > 25nt
AK001696 vs CR598329	No pairing region > 25nt
AK001731 vs BC025984	No pairing region > 25nt
AK001862 vs BC050676	No pairing region > 25nt
AK021536 vs CR607189	No pairing region > 25nt
AK022506 vs BC007021	No pairing region > 25nt
AK023169 vs AB018275	No pairing region > 25nt
AK023169 vs AB037822	No pairing region > 25nt
AK023204 vs BC004969	No pairing region > 25nt
AK023738 vs AK001285	No pairing region > 25nt
AK025623 vs M64716	No pairing region > 25nt
AK025706 vs BC000233	No pairing region > 25nt
AK025790 vs AF053977	No pairing region > 25nt
AK026208 vs AK095272	No pairing region > 25nt
AK027139 vs BC009792	No pairing region > 25nt
AK027152 vs AK097483	No pairing region > 25nt
AK027638 vs BC022392	No pairing region > 25nt
AK027742 vs AB006867	No pairing region > 25nt
AK027859 vs BC073803	No pairing region > 25nt
AK055014 vs AK125095	No pairing region > 25nt
AK055176 vs X98093	No pairing region > 25nt
AK055496 vs BC018871	No pairing region > 25nt
AK055540 vs BX537557	No pairing region > 25nt
AK055891 vs AY359054	No pairing region > 25nt
AK055926 vs AK025328	No pairing region > 25nt
AK056072 vs BC009549	No pairing region > 25nt
AK056210 vs AL833189	No pairing region > 25nt
AK056331 vs U66619	No pairing region > 25nt
AK056399 vs AK096242	No pairing region > 25nt
AK056658 vs AF064084	No pairing region > 25nt
AK057192 vs AF002020	No pairing region > 25nt
AK057197 vs X66397	No pairing region > 25nt
AK057817 vs BC033822	No pairing region > 25nt
AK074037 vs CR596160	No pairing region > 25nt
AK074057 vs AB015427	No pairing region > 25nt
AK074136 vs CR611670	No pairing region > 25nt
AK074546 vs AY158005	No pairing region > 25nt
AK074765 vs BC068606	No pairing region > 25nt
AK074769 vs AK124878	No pairing region > 25nt
AK074983 vs AF151815	No pairing region > 25nt
AK075221 vs AK130542	No pairing region > 25nt
AK075227 vs BC051709	No pairing region > 25nt
AK090831 vs AX746585	No pairing region > 25nt
AK091470 vs BC000426	No pairing region > 25nt
AK092035 vs BC038598	No pairing region > 25nt
AK092392 vs AF116606	No pairing region > 25nt
AK092569 vs S70609	No pairing region > 25nt
AK093152 vs BC048978	No pairing region > 25nt
AK093614 vs BC036908	No pairing region > 25nt
AK093733 vs AK129531	No pairing region > 25nt
AK094229 vs AF104253	No pairing region > 25nt
AK094271 vs AK122899	No pairing region > 25nt
AK094573 vs CR609491	No pairing region > 25nt
AK095265 vs AB042824	No pairing region > 25nt
AK095618 vs CR597739	No pairing region > 25nt
AK095651 vs BC043406	No pairing region > 25nt
AK095746 vs AL833244	No pairing region > 25nt
AK095815 vs BC070342	No pairing region > 25nt
AK095828 vs BC002837	No pairing region > 25nt
AK095828 vs BC002837	No pairing region > 25nt
AK095951 vs AK074305	No pairing region > 25nt
AK096163 vs CR598519	No pairing region > 25nt
AK096810 vs BC030686	No pairing region > 25nt
AK096849 vs BC070041	No pairing region > 25nt
AK097453 vs CR603463	No pairing region > 25nt
AK097531 vs BC032371	No pairing region > 25nt
AK097657 vs BC037238	No pairing region > 25nt
AK098370 vs CR620067	No pairing region > 25nt
AK098613 vs AK125663	No pairing region > 25nt
AK098691 vs BC032522	No pairing region > 25nt
AK098739 vs AK074311	No pairing region > 25nt
AK122601 vs AK054960	No pairing region > 25nt
AK122792 vs CR601385	No pairing region > 25nt
AK122959 vs AK095867	No pairing region > 25nt
AK123000 vs BC009616	No pairing region > 25nt
AK123142 vs X72841	No pairing region > 25nt
AK123612 vs AY358384	No pairing region > 25nt
AK123672 vs BC072414	No pairing region > 25nt
AK123796 vs BC000757	No pairing region > 25nt
AK124863 vs AK056255	No pairing region > 25nt
AK124888 vs AB014544	No pairing region > 25nt
AK124913 vs AY273815	No pairing region > 25nt
AK125086 vs AF307338	No pairing region > 25nt
AK125721 vs BC033794	No pairing region > 25nt
AK126045 vs BC070051	No pairing region > 25nt
AK126504 vs BC029780	No pairing region > 25nt
AK126820 vs BC018871	No pairing region > 25nt
AK127018 vs AF132956	No pairing region > 25nt
AK127098 vs BX647352	No pairing region > 25nt
AK127256 vs H55674	No pairing region > 25nt
AK127284 vs AF161365	No pairing region > 25nt
AK127598 vs AY277592	No pairing region > 25nt
AK127786 vs BC013433	No pairing region > 25nt
AK127967 vs AK001312	No pairing region > 25nt
AK127967 vs U63289	No pairing region > 25nt
AK128043 vs X93209	No pairing region > 25nt
AK128869 vs AB030207	No pairing region > 25nt
AK129963 vs BC022457	No pairing region > 25nt
AK130002 vs AF367997	No pairing region > 25nt
AK130002 vs AF367997	No pairing region > 25nt
AK130480 vs BC068561	No pairing region > 25nt
AK130907 vs AY302110	No pairing region > 25nt
AK131031 vs AK097691	No pairing region > 25nt
AK131091 vs BU587659	No pairing region > 25nt
AK131380 vs BC028129	No pairing region > 25nt
AK172768 vs AK125379	No pairing region > 25nt
AL080152 vs BX648863	No pairing region > 25nt
AL080221 vs AK097723	No pairing region > 25nt
AL117412 vs M87339	No pairing region > 25nt
AL122068 vs AF110777	No pairing region > 25nt
AL133057 vs AF468111	No pairing region > 25nt
AL133657 vs BM835539	No pairing region > 25nt
AL136607 vs BX647709	No pairing region > 25nt
AL136627 vs AK127547	No pairing region > 25nt
AL136843 vs AL834128	No pairing region > 25nt
AL136874 vs AF107454	No pairing region > 25nt
AL136874 vs AK126189	No pairing region > 25nt
AL137656 vs BC037428	No pairing region > 25nt
AL137661 vs BC031256	No pairing region > 25nt
AL137721 vs AK023682	No pairing region > 25nt
AL831822 vs BC012288	No pairing region > 25nt
AL831948 vs AK092448	No pairing region > 25nt
AL832326 vs CR619369	No pairing region > 25nt
AL832340 vs AF103731	No pairing region > 25nt
AL833242 vs BC013014	No pairing region > 25nt
AL833326 vs BC070096	No pairing region > 25nt
AL834189 vs CR749240	No pairing region > 25nt
AL834373 vs AK057349	No pairing region > 25nt
AW161256 vs BI460399	No pairing region > 25nt
AX746790 vs AK095969	No pairing region > 25nt
AX747625 vs BC026154	No pairing region > 25nt
AX748349 vs BC065232	No pairing region > 25nt
AX772926 vs AL833524	No pairing region > 25nt
AX775965 vs AF151905	No pairing region > 25nt
AY033141 vs AK095290	No pairing region > 25nt
AY064248 vs BC068471	No pairing region > 25nt
AY147037 vs U88666	No pairing region > 25nt
AY169960 vs AB057597	No pairing region > 25nt
AY172136 vs BC057388	No pairing region > 25nt
AY217349 vs BC031867	No pairing region > 25nt
AY229892 vs BC022983	No pairing region > 25nt
AY237126 vs AF134159	No pairing region > 25nt
AY267371 vs BC014072	No pairing region > 25nt
AY278319 vs AK096807	No pairing region > 25nt
AY296056 vs AK126913	No pairing region > 25nt
AY296056 vs AK126913	No pairing region > 25nt
AY358762 vs BC047103	No pairing region > 25nt
AY578061 vs AK128086	No pairing region > 25nt
BC000323 vs AF070661	No pairing region > 25nt
BC000645 vs BC001167	No pairing region > 25nt
BC001277 vs BC029553	No pairing region > 25nt
BC001298 vs CR622550	No pairing region > 25nt
BC001556 vs AK057735	No pairing region > 25nt
BC001860 vs AK098324	No pairing region > 25nt
BC001866 vs BC015887	No pairing region > 25nt
BC002482 vs BC033496	No pairing region > 25nt
BC002759 vs AK092448	No pairing region > 25nt
BC002762 vs CR599503	No pairing region > 25nt
BC002869 vs BC025387	No pairing region > 25nt
BC002872 vs BC058910	No pairing region > 25nt
BC003094 vs AY634364	No pairing region > 25nt
BC003516 vs BC026103	No pairing region > 25nt
BC004451 vs BC050409	No pairing region > 25nt
BC005033 vs AK125713	No pairing region > 25nt
BC005124 vs BC034000	No pairing region > 25nt
BC005226 vs BG027851	No pairing region > 25nt
BC006161 vs CR616380	No pairing region > 25nt
BC006212 vs AK024422	No pairing region > 25nt
BC006355 vs D87073	No pairing region > 25nt
BC006359 vs BC025660	No pairing region > 25nt
BC006793 vs CD722170	No pairing region > 25nt
BC007103 vs AF309034	No pairing region > 25nt
BC007288 vs AK098249	No pairing region > 25nt
BC007415 vs AL049447	No pairing region > 25nt
BC008304 vs AY183476	No pairing region > 25nt
BC008671 vs AF049460	No pairing region > 25nt
BC008733 vs AY359056	No pairing region > 25nt
BC009518 vs X52104	No pairing region > 25nt
BC009869 vs AK093233	No pairing region > 25nt
BC009869 vs AK093233	No pairing region > 25nt
BC009903 vs AK097723	No pairing region > 25nt
BC010231 vs BC015917	No pairing region > 25nt
BC011911 vs AK094275	No pairing region > 25nt
BC011996 vs AF323726	No pairing region > 25nt
BC012142 vs AK131234	No pairing region > 25nt
BC012855 vs AL080071	No pairing region > 25nt
BC013035 vs BC028600	No pairing region > 25nt
BC013049 vs AK057676	No pairing region > 25nt
BC013326 vs AK023153	No pairing region > 25nt
BC013579 vs AK094985	No pairing region > 25nt
BC014004 vs AK056283	No pairing region > 25nt
BC014026 vs AF479749	No pairing region > 25nt
BC014214 vs AK026341	No pairing region > 25nt
BC015365 vs BC034697	No pairing region > 25nt
BC017069 vs BQ024805	No pairing region > 25nt
BC017311 vs AF076292	No pairing region > 25nt
BC017340 vs BC034792	No pairing region > 25nt
BC018705 vs D55716	No pairing region > 25nt
BC018885 vs BC001114	No pairing region > 25nt
BC018904 vs CR599240	No pairing region > 25nt
BC019920 vs U37139	No pairing region > 25nt
BC019944 vs AK124342	No pairing region > 25nt
BC020346 vs X52221	No pairing region > 25nt
BC021662 vs L36140	No pairing region > 25nt
BC021999 vs AK056092	No pairing region > 25nt
BC023503 vs AK128696	No pairing region > 25nt
BC023562 vs AB017802	No pairing region > 25nt
BC024592 vs AK022734	No pairing region > 25nt
BC024600 vs AX746909	No pairing region > 25nt
BC026104 vs BC073157	No pairing region > 25nt
BC026180 vs AF230330	No pairing region > 25nt
BC028000 vs Y12395	No pairing region > 25nt
BC028040 vs BX647209	No pairing region > 25nt
BC028119 vs AK002084	No pairing region > 25nt
BC028485 vs AK096697	No pairing region > 25nt
BC028683 vs BC016288	No pairing region > 25nt
BC029120 vs AF161477	No pairing region > 25nt
BC029459 vs BC029523	No pairing region > 25nt
BC030020 vs CR624872	No pairing region > 25nt
BC030027 vs AK124129	No pairing region > 25nt
BC030234 vs X68060	No pairing region > 25nt
BC030593 vs BC028375	No pairing region > 25nt
BC031091 vs AF026086	No pairing region > 25nt
BC031091 vs AF026086	No pairing region > 25nt
BC031273 vs AB052765	No pairing region > 25nt
BC031588 vs AF044209	No pairing region > 25nt
BC031588 vs BX502596	No pairing region > 25nt
BC032104 vs AK055547	No pairing region > 25nt
BC032771 vs BC045815	No pairing region > 25nt
BC033858 vs BC030750	No pairing region > 25nt
BC034490 vs AK023320	No pairing region > 25nt
BC034962 vs CR603096	No pairing region > 25nt
BC035137 vs M24898	No pairing region > 25nt
BC035183 vs AF194971	No pairing region > 25nt
BC035561 vs AK054876	No pairing region > 25nt
BC036065 vs AK000672	No pairing region > 25nt
BC036243 vs CR596712	No pairing region > 25nt
BC037167 vs M36711	No pairing region > 25nt
BC037797 vs CR622598	No pairing region > 25nt
BC039247 vs CR619011	No pairing region > 25nt
BC039399 vs AB006651	No pairing region > 25nt
BC039670 vs AF093774	No pairing region > 25nt
BC041327 vs BC062720	No pairing region > 25nt
BC041329 vs AK130406	No pairing region > 25nt
BC041581 vs BM844241	No pairing region > 25nt
BC041700 vs Y08612	No pairing region > 25nt
BC042942 vs BC066643	No pairing region > 25nt
BC046101 vs BC033023	No pairing region > 25nt
BC047465 vs BX648968	No pairing region > 25nt
BC047467 vs AF469667	No pairing region > 25nt
BC047614 vs AF047433	No pairing region > 25nt
BC047682 vs U66871	No pairing region > 25nt
BC047792 vs AY039216	No pairing region > 25nt
BC048992 vs U03109	No pairing region > 25nt
BC049196 vs AK026110	No pairing region > 25nt
BC049196 vs CR607093	No pairing region > 25nt
BC050429 vs AK125930	No pairing region > 25nt
BC050616 vs AK095568	No pairing region > 25nt
BC051700 vs AJ420510	No pairing region > 25nt
BC052593 vs BM714117	No pairing region > 25nt
BC053557 vs AK126934	No pairing region > 25nt
BC059402 vs BC037783	No pairing region > 25nt
BC060821 vs AF427339	No pairing region > 25nt
BC062440 vs CR739627	No pairing region > 25nt
BC062563 vs AK124792	No pairing region > 25nt
BC063017 vs BC002627	No pairing region > 25nt
BC063487 vs AK055438	No pairing region > 25nt
BC063487 vs BC040554	No pairing region > 25nt
BC063489 vs BC037418	No pairing region > 25nt
BC063498 vs BC080613	No pairing region > 25nt
BC064946 vs AF248964	No pairing region > 25nt
BC065003 vs CR622527	No pairing region > 25nt
BC065495 vs BC031867	No pairing region > 25nt
BC065768 vs M37197	No pairing region > 25nt
BC066962 vs AL050258	No pairing region > 25nt
BC066980 vs BX648859	No pairing region > 25nt
BC067090 vs AL832208	No pairing region > 25nt
BC067093 vs AF272893	No pairing region > 25nt
BC067130 vs M54992	No pairing region > 25nt
BC068567 vs BC021223	No pairing region > 25nt
BC070067 vs BX648802	No pairing region > 25nt
BC070373 vs AB024057	No pairing region > 25nt
BC071657 vs Y09926	No pairing region > 25nt
BC073949 vs AF119121	No pairing region > 25nt
BC073964 vs CR457412	No pairing region > 25nt
BC073975 vs AB011149	No pairing region > 25nt
BC075857 vs BC015949	No pairing region > 25nt
BC080555 vs AK127081	No pairing region > 25nt
BC081565 vs AK027749	No pairing region > 25nt
BF339050 vs AK097194	No pairing region > 25nt
BG184610 vs BC065191	No pairing region > 25nt
BG422817 vs AL834293	No pairing region > 25nt
BI464251 vs BC026080	No pairing region > 25nt
BI758673 vs U11690	No pairing region > 25nt
BI829394 vs BC003138	No pairing region > 25nt
BM723462 vs L38969	No pairing region > 25nt
BM752795 vs BI596851	No pairing region > 25nt
BQ127976 vs AL833636	No pairing region > 25nt
BU509040 vs BC018115	No pairing region > 25nt
BX091541 vs AY027661	No pairing region > 25nt
BX097319 vs BC036709	No pairing region > 25nt
BX098174 vs AY515311	No pairing region > 25nt
BX103104 vs BG719278	No pairing region > 25nt
BX116539 vs BC038786	No pairing region > 25nt
BX161436 vs D23662	No pairing region > 25nt
BX161501 vs AI344951	No pairing region > 25nt
BX248000 vs CD300479	No pairing region > 25nt
BX365986 vs CD105088	No pairing region > 25nt
BX537784 vs AY129017	No pairing region > 25nt
BX538086 vs AF151886	No pairing region > 25nt
BX538107 vs AK025397	No pairing region > 25nt
BX538107 vs CR622263	No pairing region > 25nt
BX538249 vs AK125485	No pairing region > 25nt
BX647242 vs AF247786	No pairing region > 25nt
BX647301 vs BC041412	No pairing region > 25nt
BX647378 vs AK098064	No pairing region > 25nt
BX647806 vs AB007869	No pairing region > 25nt
BX647946 vs AK125341	No pairing region > 25nt
BX648264 vs BM741633	No pairing region > 25nt
BX648539 vs AL833309	No pairing region > 25nt
BX648556 vs AK094686	No pairing region > 25nt
BX648667 vs BC001258	No pairing region > 25nt
BX648738 vs BX537988	No pairing region > 25nt
BX649106 vs CR604810	No pairing region > 25nt
CA392910 vs AL122120	No pairing region > 25nt
CB122240 vs AK093627	No pairing region > 25nt
CD171782 vs CR616766	No pairing region > 25nt
CD176148 vs BP308365	No pairing region > 25nt
CF137512 vs BC026089	No pairing region > 25nt
CK141575 vs AX748256	No pairing region > 25nt
CN354487 vs AK094195	No pairing region > 25nt
CR591264 vs AK097811	No pairing region > 25nt
CR591575 vs CR591956	No pairing region > 25nt
CR591869 vs AK022459	No pairing region > 25nt
CR592197 vs AK126868	No pairing region > 25nt
CR593561 vs AL831958	No pairing region > 25nt
CR594312 vs AF127763	No pairing region > 25nt
CR594811 vs AK092301	No pairing region > 25nt
CR594841 vs CR618070	No pairing region > 25nt
CR598083 vs BC016856	No pairing region > 25nt
CR598294 vs AK095697	No pairing region > 25nt
CR598970 vs CR625148	No pairing region > 25nt
CR599260 vs BC029564	No pairing region > 25nt
CR600041 vs AF069307	No pairing region > 25nt
CR600124 vs BC063285	No pairing region > 25nt
CR601375 vs BC047415	No pairing region > 25nt
CR602034 vs CR616953	No pairing region > 25nt
CR604036 vs BC070029	No pairing region > 25nt
CR604870 vs M32373	No pairing region > 25nt
CR607695 vs BC069241	No pairing region > 25nt
CR609037 vs AF161482	No pairing region > 25nt
CR609206 vs AB046843	No pairing region > 25nt
CR609408 vs AF028823	No pairing region > 25nt
CR609764 vs AK131477	No pairing region > 25nt
CR612916 vs AY358212	No pairing region > 25nt
CR614214 vs AY189737	No pairing region > 25nt
CR614986 vs AK093233	No pairing region > 25nt
CR616222 vs AK126318	No pairing region > 25nt
CR617954 vs CR595439	No pairing region > 25nt
CR618600 vs BC042041	No pairing region > 25nt
CR618846 vs D31897	No pairing region > 25nt
CR619192 vs AK054693	No pairing region > 25nt
CR619559 vs BU902898	No pairing region > 25nt
CR620153 vs AK092113	No pairing region > 25nt
CR620431 vs CR593622	No pairing region > 25nt
CR623273 vs BC001434	No pairing region > 25nt
CR623722 vs BC008416	No pairing region > 25nt
CR624167 vs BC080580	No pairing region > 25nt
CR624597 vs BC029408	No pairing region > 25nt
CR624641 vs BC065514	No pairing region > 25nt
CR625625 vs AB007869	No pairing region > 25nt
CR625625 vs AL833496	No pairing region > 25nt
CR749291 vs AK091674	No pairing region > 25nt
CR749307 vs BC040300	No pairing region > 25nt
CR749370 vs BX648471	No pairing region > 25nt
D14878 vs AF218818	No pairing region > 25nt
D28500 vs AK021928	No pairing region > 25nt
D30783 vs BC016361	No pairing region > 25nt
D32002 vs AK128615	No pairing region > 25nt
D50550 vs BC025300	No pairing region > 25nt
D63480 vs M83667	No pairing region > 25nt
D63880 vs CR624922	No pairing region > 25nt
D87433 vs AK023995	No pairing region > 25nt
L11284 vs AK125772	No pairing region > 25nt
L19183 vs BC002640	No pairing region > 25nt
L20470 vs BC004474	No pairing region > 25nt
L27586 vs AK024433	No pairing region > 25nt
L36983 vs CR618553	No pairing region > 25nt
L38487 vs AF229068	No pairing region > 25nt
L41162 vs AB012124	No pairing region > 25nt
L42542 vs BI461584	No pairing region > 25nt
M14993 vs BC082989	No pairing region > 25nt
M24283 vs BX648637	No pairing region > 25nt
M24903 vs BC002924	No pairing region > 25nt
M57732 vs CR618697	No pairing region > 25nt
M60315 vs BC052310	No pairing region > 25nt
M64673 vs BC015762	No pairing region > 25nt
M74715 vs BC015517	No pairing region > 25nt
M76729 vs BC058547	No pairing region > 25nt
M93415 vs AF022108	No pairing region > 25nt
M95549 vs BC054514	No pairing region > 25nt
T08160 vs BX647352	No pairing region > 25nt
U03274 vs AJ131753	No pairing region > 25nt
U20285 vs CR605112	No pairing region > 25nt
U28926 vs BC038570	No pairing region > 25nt
U30888 vs BC010381	No pairing region > 25nt
U31556 vs BC055092	No pairing region > 25nt
U43408 vs AK055822	No pairing region > 25nt
U49957 vs BC042414	No pairing region > 25nt
U51166 vs AK056056	No pairing region > 25nt
U52962 vs BC026042	No pairing region > 25nt
U78876 vs AK092301	No pairing region > 25nt
U82467 vs AL832601	No pairing region > 25nt
U92980 vs U11690	No pairing region > 25nt
W03645 vs AB037715	No pairing region > 25nt
X12901 vs BX538024	No pairing region > 25nt
X16983 vs AY357073	No pairing region > 25nt
X59798 vs AF503940	No pairing region > 25nt
X66899 vs CR594348	No pairing region > 25nt
X68149 vs AB094091	No pairing region > 25nt
X81003 vs AF238317	No pairing region > 25nt
X84838 vs M92299	No pairing region > 25nt
X84838 vs X16667	No pairing region > 25nt
X95632 vs AI567466	No pairing region > 25nt
Y13645 vs AB094091	No pairing region > 25nt
Z35094 vs BC071658	No pairing region > 25nt
CR594879 vs AF077029	No pairing region > 25n
AA020001 vs AB007191	No pairing region > 25nt	Also they are not cis sense-antisense pair
AA284845 vs AK056849	No pairing region > 25nt	Also they are not cis sense-antisense pair
AI580817 vs AK096921	No pairing region > 25nt	Also they are not cis sense-antisense pair
AI915980 vs AY378097	No pairing region > 25nt	Also they are not cis sense-antisense pair
AK130162 vs CA450491	No pairing region > 25nt	Also they are not cis sense-antisense pair
AL122094 vs BU680278	No pairing region > 25nt	Also they are not cis sense-antisense pair
AV650032 vs AK001838	No pairing region > 25nt	Also they are not cis sense-antisense pair
AV655948 vs AK024433	No pairing region > 25nt	Also they are not cis sense-antisense pair
AW118174 vs CR608831	No pairing region > 25nt	Also they are not cis sense-antisense pair
BC001731 vs AW169893	No pairing region > 25nt	Also they are not cis sense-antisense pair
BC068551 vs AW169914	No pairing region > 25nt	Also they are not cis sense-antisense pair
CA307819 vs AK091545	No pairing region > 25nt	Also they are not cis sense-antisense pair
CA427389 vs AV703733	No pairing region > 25nt	Also they are not cis sense-antisense pair
CA439785 vs BC033522	No pairing region > 25nt	Also they are not cis sense-antisense pair
CA941380 vs AK055389	No pairing region > 25nt	Also they are not cis sense-antisense pair
CR594300 vs CA430007	No pairing region > 25nt	Also they are not cis sense-antisense pair
X02317 vs AI420884	No pairing region > 25nt	Also they are not cis sense-antisense pair
AA286944 vs AK023162	No pairing region > 25nt	Also they are not cis sense-antisense pair
AA905535 vs AJ001714	No pairing region > 25nt	Also they are not cis sense-antisense pair
AB002353 vs CA419762	No pairing region > 25nt	Also they are not cis sense-antisense pair
AF012549 vs AW303426	No pairing region > 25nt	Also they are not cis sense-antisense pair
AF049105 vs AW134548	No pairing region > 25nt	Also they are not cis sense-antisense pair
AF069735 vs BU685147	No pairing region > 25nt	Also they are not cis sense-antisense pair
AF448855 vs AI936688	No pairing region > 25nt	Also they are not cis sense-antisense pair
AF514781 vs AA131530	No pairing region > 25nt	Also they are not cis sense-antisense pair
AI018197 vs BC005230	No pairing region > 25nt	Also they are not cis sense-antisense pair
AI081835 vs AF357835	No pairing region > 25nt	Also they are not cis sense-antisense pair
AI143965 vs BC030557	No pairing region > 25nt	Also they are not cis sense-antisense pair
AI205792 vs AL133654	No pairing region > 25nt	Also they are not cis sense-antisense pair
AI208901 vs AF111784	No pairing region > 25nt	Also they are not cis sense-antisense pair
AI621266 vs AF364518	No pairing region > 25nt	Also they are not cis sense-antisense pair
AI742769 vs BC016705	No pairing region > 25nt	Also they are not cis sense-antisense pair
AI831895 vs AF486827	No pairing region > 25nt	Also they are not cis sense-antisense pair
AJ417067 vs BQ015193	No pairing region > 25nt	Also they are not cis sense-antisense pair
AK000053 vs AK090563	No pairing region > 25nt	Also they are not cis sense-antisense pair
AK056178 vs AA426598	No pairing region > 25nt	Also they are not cis sense-antisense pair
AK075399 vs AI962439	No pairing region > 25nt	Also they are not cis sense-antisense pair
AK094052 vs AW448977	No pairing region > 25nt	Also they are not cis sense-antisense pair
AK125876 vs AI702988	No pairing region > 25nt	Also they are not cis sense-antisense pair
AK131071 vs Z41708	No pairing region > 25nt	Also they are not cis sense-antisense pair
AW118194 vs CR596106	No pairing region > 25nt	Also they are not cis sense-antisense pair
BC002462 vs CA425031	No pairing region > 25nt	Also they are not cis sense-antisense pair
BC002580 vs BM677997	No pairing region > 25nt	Also they are not cis sense-antisense pair
BC003543 vs AI142091	No pairing region > 25nt	Also they are not cis sense-antisense pair
BC008908 vs AW470852	No pairing region > 25nt	Also they are not cis sense-antisense pair
BC013960 vs BM975679	No pairing region > 25nt	Also they are not cis sense-antisense pair
BC016340 vs BM667874	No pairing region > 25nt	Also they are not cis sense-antisense pair
BC017069 vs BC068540	No pairing region > 25nt	Also they are not cis sense-antisense pair
BC024295 vs BX648399	No pairing region > 25nt	Also they are not cis sense-antisense pair
BC035884 vs AK000254	No pairing region > 25nt	Also they are not cis sense-antisense pair
BC078150 vs BM511599	No pairing region > 25nt	Also they are not cis sense-antisense pair
BE048858 vs AB056507	No pairing region > 25nt	Also they are not cis sense-antisense pair
BE327994 vs BX647197	No pairing region > 25nt	Also they are not cis sense-antisense pair
BE467114 vs BC020516	No pairing region > 25nt	Also they are not cis sense-antisense pair
BE670150 vs AK023278	No pairing region > 25nt	Also they are not cis sense-antisense pair
BF435750 vs BX647936	No pairing region > 25nt	Also they are not cis sense-antisense pair
BI562237 vs AI968300	No pairing region > 25nt	Also they are not cis sense-antisense pair
BM662912 vs AK128370	No pairing region > 25nt	Also they are not cis sense-antisense pair
BM682632 vs AF231024	No pairing region > 25nt	Also they are not cis sense-antisense pair
BM975869 vs AF478457	No pairing region > 25nt	Also they are not cis sense-antisense pair
BM979687 vs CD521722	No pairing region > 25nt	Also they are not cis sense-antisense pair
BM990801 vs U78735	No pairing region > 25nt	Also they are not cis sense-antisense pair
BQ007699 vs AB050438	No pairing region > 25nt	Also they are not cis sense-antisense pair
BU753494 vs BC040062	No pairing region > 25nt	Also they are not cis sense-antisense pair
BX433886 vs BC041576	No pairing region > 25nt	Also they are not cis sense-antisense pair
BX448534 vs CR749341	No pairing region > 25nt	Also they are not cis sense-antisense pair
BX647169 vs AK074156	No pairing region > 25nt	Also they are not cis sense-antisense pair
CR624182 vs CR611979	No pairing region > 25nt	Also they are not cis sense-antisense pair
L19711 vs AA405858	No pairing region > 25nt	Also they are not cis sense-antisense pair
U49250 vs AI221719	No pairing region > 25nt	Also they are not cis sense-antisense pair
U50929 vs AI471640	No pairing region > 25nt	Also they are not cis sense-antisense pair
U82972 vs AI457472	No pairing region > 25nt	Also they are not cis sense-antisense pair
AI807828 vs CR749216		Also they are not cis sense-antisense pair
AK130303 vs BU674319		Also they are not cis sense-antisense pair
AV661365 vs BC010032		Also they are not cis sense-antisense pair
BC016018 vs CB529850		Also they are not cis sense-antisense pair
BU071214 vs AL833070		Also they are not cis sense-antisense pair
CA426799 vs X99226		Also they are not cis sense-antisense pair
CR604502 vs AW419112		Also they are not cis sense-antisense pair
CR627367 vs N20552		Also they are not cis sense-antisense pair
AA526937 vs AF282594		Also they are not cis sense-antisense pair
AB063105 vs BM873557		Also they are not cis sense-antisense pair
AF250321 vs BQ182661		Also they are not cis sense-antisense pair
AF378524 vs BM987950		Also they are not cis sense-antisense pair
AF400440 vs BX350135		Also they are not cis sense-antisense pair
AI458328 vs AK097340		Also they are not cis sense-antisense pair
BC000972 vs BQ184335		Also they are not cis sense-antisense pair
BC034380 vs BX362821		Also they are not cis sense-antisense pair
BC036781 vs BC044232		Also they are not cis sense-antisense pair
BE503994 vs BX647371		Also they are not cis sense-antisense pair
BG221378 vs AB021262		Also they are not cis sense-antisense pair
BQ000843 vs BC040508		Also they are not cis sense-antisense pair
CA440406 vs BM728000		Also they are not cis sense-antisense pair
H59048 vs N77274		Also they are not cis sense-antisense pair
L22214 vs AI859182		Also they are not cis sense-antisense pair
U87864 vs CA312912		Also they are not cis sense-antisense pair

## Sheet: Sheet3
antisense	AB002371	No	after-pairing	region!
antisense	AB008535	No	after-pairing	region!
antisense	AB018343	No	after-pairing	region!
antisense	AB020598	No	after-pairing	region!
antisense	AB030304	No	after-pairing	region!
antisense	AB033022	No	after-pairing	region!
antisense	AB058743	No	after-pairing	region!
antisense	AB060968	No	after-pairing	region!
antisense	AB115770	No	after-pairing	region!
antisense	AF019632	No	after-pairing	region!
antisense	AF091433	No	after-pairing	region!
antisense	AF147709	No	after-pairing	region!
antisense	AF225422	No	after-pairing	region!
antisense	AF311313	No	after-pairing	region!
antisense	AI433681	No	after-pairing	region!
antisense	AJ459424	No	after-pairing	region!
antisense	AK001352	No	after-pairing	region!
antisense	AK023726	No	after-pairing	region!
antisense	AK023993	No	after-pairing	region!
antisense	AK024433	No	after-pairing	region!
antisense	AK026099	No	after-pairing	region!
antisense	AK055380	No	after-pairing	region!
antisense	AK055927	No	after-pairing	region!
antisense	AK057362	No	after-pairing	region!
antisense	AK057788	No	after-pairing	region!
antisense	AK057850	No	after-pairing	region!
antisense	AK075239	No	after-pairing	region!
antisense	AK090594	No	after-pairing	region!
antisense	AK090922	No	after-pairing	region!
antisense	AK091875	No	after-pairing	region!
antisense	AK091875	No	after-pairing	region!
antisense	AK093344	No	after-pairing	region!
antisense	AK093366	No	after-pairing	region!
antisense	AK094513	No	after-pairing	region!
antisense	AK096268	No	after-pairing	region!
antisense	AK096530	No	after-pairing	region!
antisense	AK097419	No	after-pairing	region!
antisense	AK098201	No	after-pairing	region!
antisense	AK098201	No	after-pairing	region!
antisense	AK122828	No	after-pairing	region!
antisense	AK124977	No	after-pairing	region!
antisense	AK125872	No	after-pairing	region!
antisense	AK127616	No	after-pairing	region!
antisense	AK128615	No	after-pairing	region!
antisense	AL050371	No	after-pairing	region!
antisense	AL136813	No	after-pairing	region!
antisense	AL833295	No	after-pairing	region!
antisense	AL834262	No	after-pairing	region!
antisense	AW404679	No	after-pairing	region!
antisense	AY048121	No	after-pairing	region!
antisense	AY140906	No	after-pairing	region!
antisense	AY211494	No	after-pairing	region!
antisense	AY255669	No	after-pairing	region!
antisense	AY314006	No	after-pairing	region!
antisense	AY358456	No	after-pairing	region!
antisense	BC000107	No	after-pairing	region!
antisense	BC001754	No	after-pairing	region!
antisense	BC002437	No	after-pairing	region!
antisense	BC002856	No	after-pairing	region!
antisense	BC005823	No	after-pairing	region!
antisense	BC012191	No	after-pairing	region!
antisense	BC014427	No	after-pairing	region!
antisense	BC027596	No	after-pairing	region!
antisense	BC028370	No	after-pairing	region!
antisense	BC041564	No	after-pairing	region!
antisense	BC042033	No	after-pairing	region!
antisense	BC043258	No	after-pairing	region!
antisense	BC046166	No	after-pairing	region!
antisense	BC050280	No	after-pairing	region!
antisense	BC051865	No	after-pairing	region!
antisense	BC052781	No	after-pairing	region!
antisense	BC064840	No	after-pairing	region!
antisense	BC066339	No	after-pairing	region!
antisense	BC066935	No	after-pairing	region!
antisense	BC070103	No	after-pairing	region!
antisense	BC071561	No	after-pairing	region!
antisense	BC072004	No	after-pairing	region!
antisense	BF436153	No	after-pairing	region!
antisense	BF970710	No	after-pairing	region!
antisense	BI253382	No	after-pairing	region!
antisense	BI909810	No	after-pairing	region!
antisense	BM149750	No	after-pairing	region!
antisense	BM783259	No	after-pairing	region!
antisense	BQ432329	No	after-pairing	region!
antisense	BU538441	No	after-pairing	region!
antisense	BX391057	No	after-pairing	region!
antisense	BX431039	No	after-pairing	region!
antisense	BX508466	No	after-pairing	region!
antisense	BX537366	No	after-pairing	region!
antisense	BX640730	No	after-pairing	region!
antisense	BX647788	No	after-pairing	region!
antisense	CK823481	No	after-pairing	region!
antisense	CN290839	No	after-pairing	region!
antisense	CR596164	No	after-pairing	region!
antisense	CR597431	No	after-pairing	region!
antisense	CR598399	No	after-pairing	region!
antisense	CR599601	No	after-pairing	region!
antisense	CR601630	No	after-pairing	region!
antisense	CR602927	No	after-pairing	region!
antisense	CR603670	No	after-pairing	region!
antisense	CR604537	No	after-pairing	region!
antisense	CR607461	No	after-pairing	region!
antisense	CR616605	No	after-pairing	region!
antisense	D87071	No	after-pairing	region!
antisense	F07163	No	after-pairing	region!
antisense	F11864	No	after-pairing	region!
antisense	L19783	No	after-pairing	region!
antisense	R19077	No	after-pairing	region!
antisense	S78085	No	after-pairing	region!
antisense	U51269	No	after-pairing	region!
antisense	U94319	No	after-pairing	region!
antisense	X86032	No	after-pairing	region!
antisense	Z30425	No	after-pairing	region!
sense	AA405140	No	after-pairing	region!
sense	AA417220	No	after-pairing	region!
sense	AB011114	No	after-pairing	region!
sense	AB011154	No	after-pairing	region!
sense	AB033026	No	after-pairing	region!
sense	AB051518	No	after-pairing	region!
sense	AB095941	No	after-pairing	region!
sense	AB161944	No	after-pairing	region!
sense	AF020544	No	after-pairing	region!
sense	AF027826	No	after-pairing	region!
sense	AF094760	No	after-pairing	region!
sense	AF141305	No	after-pairing	region!
sense	AF211848	No	after-pairing	region!
sense	AF250731	No	after-pairing	region!
sense	AF348468	No	after-pairing	region!
sense	AJ320497	No	after-pairing	region!
sense	AK000002	No	after-pairing	region!
sense	AK000546	No	after-pairing	region!
sense	AK001893	No	after-pairing	region!
sense	AK021414	No	after-pairing	region!
sense	AK023673	No	after-pairing	region!
sense	AK024495	No	after-pairing	region!
sense	AK025974	No	after-pairing	region!
sense	AK027296	No	after-pairing	region!
sense	AK027703	No	after-pairing	region!
sense	AK054889	No	after-pairing	region!
sense	AK055656	No	after-pairing	region!
sense	AK055656	No	after-pairing	region!
sense	AK057342	No	after-pairing	region!
sense	AK057416	No	after-pairing	region!
sense	AK057730	No	after-pairing	region!
sense	AK074525	No	after-pairing	region!
sense	AK074812	No	after-pairing	region!
sense	AK075292	No	after-pairing	region!
sense	AK075301	No	after-pairing	region!
sense	AK091145	No	after-pairing	region!
sense	AK091226	No	after-pairing	region!
sense	AK094948	No	after-pairing	region!
sense	AK095340	No	after-pairing	region!
sense	AK097456	No	after-pairing	region!
sense	AK123974	No	after-pairing	region!
sense	AK127259	No	after-pairing	region!
sense	AK128497	No	after-pairing	region!
sense	AK130031	No	after-pairing	region!
sense	AL545136	No	after-pairing	region!
sense	AL832034	No	after-pairing	region!
sense	AL832034	No	after-pairing	region!
sense	AL832247	No	after-pairing	region!
sense	AL834321	No	after-pairing	region!
sense	AL834339	No	after-pairing	region!
sense	AX747801	No	after-pairing	region!
sense	AY358266	No	after-pairing	region!
sense	AY358744	No	after-pairing	region!
sense	BC000046	No	after-pairing	region!
sense	BC001725	No	after-pairing	region!
sense	BC002660	No	after-pairing	region!
sense	BC002759	No	after-pairing	region!
sense	BC003159	No	after-pairing	region!
sense	BC009383	No	after-pairing	region!
sense	BC011728	No	after-pairing	region!
sense	BC012798	No	after-pairing	region!
sense	BC012852	No	after-pairing	region!
sense	BC014092	No	after-pairing	region!
sense	BC014592	No	after-pairing	region!
sense	BC015394	No	after-pairing	region!
sense	BC015715	No	after-pairing	region!
sense	BC021056	No	after-pairing	region!
sense	BC026357	No	after-pairing	region!
sense	BC028334	No	after-pairing	region!
sense	BC029138	No	after-pairing	region!
sense	BC033833	No	after-pairing	region!
sense	BC035589	No	after-pairing	region!
sense	BC036482	No	after-pairing	region!
sense	BC041772	No	after-pairing	region!
sense	BC065931	No	after-pairing	region!
sense	BC082974	No	after-pairing	region!
sense	BG697350	No	after-pairing	region!
sense	BI770775	No	after-pairing	region!
sense	BM705037	No	after-pairing	region!
sense	BM760073	No	after-pairing	region!
sense	BM797032	No	after-pairing	region!
sense	BX108565	No	after-pairing	region!
sense	CF994282	No	after-pairing	region!
sense	CN262270	No	after-pairing	region!
sense	CN358253	No	after-pairing	region!
sense	CN362885	No	after-pairing	region!
sense	CN366367	No	after-pairing	region!
sense	CN395278	No	after-pairing	region!
sense	CN408738	No	after-pairing	region!
sense	CR593695	No	after-pairing	region!
sense	CR600124	No	after-pairing	region!
sense	CR600382	No	after-pairing	region!
sense	CR612592	No	after-pairing	region!
sense	D32257	No	after-pairing	region!
sense	H22722	No	after-pairing	region!
sense	L76702	No	after-pairing	region!
sense	M10036	No	after-pairing	region!
sense	R27426	No	after-pairing	region!
sense	U24169	No	after-pairing	region!
sense	U53174	No	after-pairing	region!
sense	U74667	No	after-pairing	region!
sense	U97670	No	after-pairing	region!
sense	X03747	No	after-pairing	region!
sense	X91911	No	after-pairing	region!
sense	X95263	No	after-pairing	region!
sense	Y14385	No	after-pairing	region!
sense	Z43533	No	after-pairing	region!
antisense	AA394287	No	pre-pairing	region!
antisense	AA442575	No	pre-pairing	region!
antisense	AB028957	No	pre-pairing	region!
antisense	AB103033	No	pre-pairing	region!
antisense	AF060902	No	pre-pairing	region!
antisense	AF071202	No	pre-pairing	region!
antisense	AF112218	No	pre-pairing	region!
antisense	AF124726	No	pre-pairing	region!
antisense	AF131741	No	pre-pairing	region!
antisense	AF187845	No	pre-pairing	region!
antisense	AF187845	No	pre-pairing	region!
antisense	AF245517	No	pre-pairing	region!
antisense	AF254069	No	pre-pairing	region!
antisense	AF257305	No	pre-pairing	region!
antisense	AF272897	No	pre-pairing	region!
antisense	AF349752	No	pre-pairing	region!
antisense	AI433681	No	pre-pairing	region!
antisense	AJ010089	No	pre-pairing	region!
antisense	AJ278148	No	pre-pairing	region!
antisense	AJ605558	No	pre-pairing	region!
antisense	AK000419	No	pre-pairing	region!
antisense	AK002080	No	pre-pairing	region!
antisense	AK022993	No	pre-pairing	region!
antisense	AK026099	No	pre-pairing	region!
antisense	AK054821	No	pre-pairing	region!
antisense	AK056186	No	pre-pairing	region!
antisense	AK056751	No	pre-pairing	region!
antisense	AK057076	No	pre-pairing	region!
antisense	AK057076	No	pre-pairing	region!
antisense	AK057544	No	pre-pairing	region!
antisense	AK074628	No	pre-pairing	region!
antisense	AK075145	No	pre-pairing	region!
antisense	AK123292	No	pre-pairing	region!
antisense	AK125173	No	pre-pairing	region!
antisense	AK125571	No	pre-pairing	region!
antisense	AL049783	No	pre-pairing	region!
antisense	AL834347	No	pre-pairing	region!
antisense	AV704781	No	pre-pairing	region!
antisense	AV708830	No	pre-pairing	region!
antisense	AW404679	No	pre-pairing	region!
antisense	AY043282	No	pre-pairing	region!
antisense	AY102071	No	pre-pairing	region!
antisense	BC000048	No	pre-pairing	region!
antisense	BC001658	No	pre-pairing	region!
antisense	BC008767	No	pre-pairing	region!
antisense	BC018366	No	pre-pairing	region!
antisense	BC020586	No	pre-pairing	region!
antisense	BC024931	No	pre-pairing	region!
antisense	BC026103	No	pre-pairing	region!
antisense	BC034944	No	pre-pairing	region!
antisense	BC037171	No	pre-pairing	region!
antisense	BC037171	No	pre-pairing	region!
antisense	BC038594	No	pre-pairing	region!
antisense	BC038673	No	pre-pairing	region!
antisense	BC041812	No	pre-pairing	region!
antisense	BC043441	No	pre-pairing	region!
antisense	BC044307	No	pre-pairing	region!
antisense	BC051846	No	pre-pairing	region!
antisense	BC065555	No	pre-pairing	region!
antisense	BC067794	No	pre-pairing	region!
antisense	BC078174	No	pre-pairing	region!
antisense	BF508344	No	pre-pairing	region!
antisense	BF970710	No	pre-pairing	region!
antisense	BG031574	No	pre-pairing	region!
antisense	BG773262	No	pre-pairing	region!
antisense	BI253382	No	pre-pairing	region!
antisense	BM471872	No	pre-pairing	region!
antisense	BM474343	No	pre-pairing	region!
antisense	BM710728	No	pre-pairing	region!
antisense	BP353830	No	pre-pairing	region!
antisense	BQ221178	No	pre-pairing	region!
antisense	BQ432329	No	pre-pairing	region!
antisense	BU177253	No	pre-pairing	region!
antisense	BX431039	No	pre-pairing	region!
antisense	BX508466	No	pre-pairing	region!
antisense	BX537526	No	pre-pairing	region!
antisense	BX537526	No	pre-pairing	region!
antisense	BX648944	No	pre-pairing	region!
antisense	CB989594	No	pre-pairing	region!
antisense	CD387847	No	pre-pairing	region!
antisense	CK823481	No	pre-pairing	region!
antisense	CN290839	No	pre-pairing	region!
antisense	CN371247	No	pre-pairing	region!
antisense	CR590086	No	pre-pairing	region!
antisense	CR600451	No	pre-pairing	region!
antisense	CR601630	No	pre-pairing	region!
antisense	CR612099	No	pre-pairing	region!
antisense	CR749231	No	pre-pairing	region!
antisense	D13644	No	pre-pairing	region!
antisense	D50371	No	pre-pairing	region!
antisense	F07163	No	pre-pairing	region!
antisense	F11864	No	pre-pairing	region!
antisense	L14812	No	pre-pairing	region!
antisense	R19077	No	pre-pairing	region!
antisense	U69274	No	pre-pairing	region!
antisense	X00910	No	pre-pairing	region!
antisense	X75304	No	pre-pairing	region!
sense	AA043058	No	pre-pairing	region!
sense	AA825341	No	pre-pairing	region!
sense	AB040891	No	pre-pairing	region!
sense	AF061832	No	pre-pairing	region!
sense	AF082556	No	pre-pairing	region!
sense	AF140501	No	pre-pairing	region!
sense	AF141305	No	pre-pairing	region!
sense	AF245356	No	pre-pairing	region!
sense	AK000406	No	pre-pairing	region!
sense	AK001236	No	pre-pairing	region!
sense	AK001409	No	pre-pairing	region!
sense	AK023916	No	pre-pairing	region!
sense	AK026302	No	pre-pairing	region!
sense	AK026305	No	pre-pairing	region!
sense	AK027412	No	pre-pairing	region!
sense	AK055459	No	pre-pairing	region!
sense	AK057061	No	pre-pairing	region!
sense	AK074549	No	pre-pairing	region!
sense	AK124240	No	pre-pairing	region!
sense	AK125392	No	pre-pairing	region!
sense	AK125532	No	pre-pairing	region!
sense	AK129723	No	pre-pairing	region!
sense	AK130031	No	pre-pairing	region!
sense	AL117430	No	pre-pairing	region!
sense	AL133091	No	pre-pairing	region!
sense	AL834253	No	pre-pairing	region!
sense	AW161256	No	pre-pairing	region!
sense	AY217348	No	pre-pairing	region!
sense	BC000046	No	pre-pairing	region!
sense	BC004929	No	pre-pairing	region!
sense	BC006286	No	pre-pairing	region!
sense	BC009520	No	pre-pairing	region!
sense	BC009645	No	pre-pairing	region!
sense	BC010081	No	pre-pairing	region!
sense	BC010105	No	pre-pairing	region!
sense	BC014950	No	pre-pairing	region!
sense	BC014982	No	pre-pairing	region!
sense	BC017557	No	pre-pairing	region!
sense	BC022453	No	pre-pairing	region!
sense	BC028708	No	pre-pairing	region!
sense	BC029297	No	pre-pairing	region!
sense	BC030662	No	pre-pairing	region!
sense	BC033833	No	pre-pairing	region!
sense	BC040562	No	pre-pairing	region!
sense	BC041475	No	pre-pairing	region!
sense	BC051689	No	pre-pairing	region!
sense	BC072670	No	pre-pairing	region!
sense	BC075862	No	pre-pairing	region!
sense	BF313701	No	pre-pairing	region!
sense	BF964791	No	pre-pairing	region!
sense	BG177516	No	pre-pairing	region!
sense	BG329805	No	pre-pairing	region!
sense	BG431163	No	pre-pairing	region!
sense	BG548248	No	pre-pairing	region!
sense	BG697350	No	pre-pairing	region!
sense	BG718375	No	pre-pairing	region!
sense	BI255921	No	pre-pairing	region!
sense	BI751989	No	pre-pairing	region!
sense	BI770775	No	pre-pairing	region!
sense	BM469222	No	pre-pairing	region!
sense	BM473700	No	pre-pairing	region!
sense	BM473700	No	pre-pairing	region!
sense	BM550311	No	pre-pairing	region!
sense	BM705037	No	pre-pairing	region!
sense	BM784491	No	pre-pairing	region!
sense	BP356683	No	pre-pairing	region!
sense	BQ425758	No	pre-pairing	region!
sense	BQ425758	No	pre-pairing	region!
sense	BQ943201	No	pre-pairing	region!
sense	BX099352	No	pre-pairing	region!
sense	BX104608	No	pre-pairing	region!
sense	BX396051	No	pre-pairing	region!
sense	BX537965	No	pre-pairing	region!
sense	BX640609	No	pre-pairing	region!
sense	BX647274	No	pre-pairing	region!
sense	BX647470	No	pre-pairing	region!
sense	CB121890	No	pre-pairing	region!
sense	CN262270	No	pre-pairing	region!
sense	CN358253	No	pre-pairing	region!
sense	CN362885	No	pre-pairing	region!
sense	CN366367	No	pre-pairing	region!
sense	CN369245	No	pre-pairing	region!
sense	CN395278	No	pre-pairing	region!
sense	CN408738	No	pre-pairing	region!
sense	CR596126	No	pre-pairing	region!
sense	CR596588	No	pre-pairing	region!
sense	CR598133	No	pre-pairing	region!
sense	CR602817	No	pre-pairing	region!
sense	CR605393	No	pre-pairing	region!
sense	CR607995	No	pre-pairing	region!
sense	CR610711	No	pre-pairing	region!
sense	CR618846	No	pre-pairing	region!
sense	CR619219	No	pre-pairing	region!
sense	H22722	No	pre-pairing	region!
sense	U63336	No	pre-pairing	region!
